# Supplementary material for: Building a nomogram plot based on the nanopore targeted sequencing for predicting urinary tract pathogens and differentiating from colonizing bacteria
Source: Front Cell Infect Microbiol. 2023 May 17;13:1142426. doi: 10.3389/fcimb.2023.1142426 (PMC10229875; doi:10.3389/fcimb.2023.1142426)
Supplement: Supplementary file 1 [file Table_1.xlsx]

## Sheet: Sheet1
UPB	age	sex	hypertension	diabetes	LUTS	Hematuria	Flank pain	Fever	Urinary calculi	BPH	Urologic neoplasms	UAFA	Urological endoscopic surgery	Nephrostomy or cystostomy	FPG(fasting plasma glucose)	NUP	lnreads	Urine cultures	Color	Clarity	Glycosuria	Ketonuria	pH	Protein	Occult blood	Nitrite	Leukocyte enzymes	WBC	Epithelial cells count	Urine casts	Pathological casts
1	52	0	0	0	0	0	0	1	1	0	0	0	0	0	5.96	3	10.2031	0	0	1	0	0	6	0	1	0	1	102.1	0	0	0
1	74	0	0	0	0	0	1	0	1	0	0	0	0	0	12.29	1	8.70434	0	0	1	0	0	5	0	1	0	1	2347.4	2.3	0.13	0.13
0	47	1	0	0	0	0	0	0	1	0	0	0	1	0	4.99	3	9.71547	0	0	1	0	0	6	0	1	0	1	16.7	8.3	0.12	0.12
1	51	1	0	0	0	0	1	0	1	0	0	0	0	0	4.75	4	10.4067	1	0	1	0	0	6	0	1	0	1	81.27	0	0	0
0	83	1	1	0	0	0	0	0	0	1	1	0	0	0	5.2	1	6.79571	0	1	1	0	1	5.5	1	1	1	1	58.7	0.7	0	0
1	65	0	1	1	0	0	1	0	1	0	0	0	1	0	5.56	1	7.79194	1	0	1	0	0	6	0	1	1	1	223.8	8.7	0.25	0.25
1	56	0	0	0	0	0	1	0	1	0	0	0	0	0	6.52	4	8.48715	0	0	1	0	0	6.5	1	1	0	1	313.3	9.2	0	0
0	68	1	0	0	1	1	0	0	0	1	1	0	0	0	4.32	5	8.464	0	0	1	0	0	6	1	1	0	1	269.34	1.64	0	0
0	66	1	1	0	0	0	0	0	1	0	0	0	0	0	6.07	5	8.65382	1	0	1	0	0	6	1	1	0	0	20	5	0	0
1	71	0	0	1	0	0	1	0	0	0	0	1	1	0	5.13	1	8.91153	1	0	1	0	0	6	0	1	1	1	35.7	0.7	0	0
1	83	0	0	0	0	0	0	0	0	0	0	1	0	0	6.21	3	10.3679	1	0	1	0	0	6.5	0	0	0	0	178.1	7.2	0.12	0.12
0	79	0	1	1	0	0	1	0	1	0	0	1	0	0	5.59	3	5.68017	0	0	1	0	0	6	1	0	0	1	6	1	0	0
1	60	0	1	0	1	0	0	0	0	0	0	0	0	0	4.5	3	9.39657	0	0	1	0	0	5	0	1	0	1	3	3	0	0
0	48	1	0	0	0	0	1	0	1	1	0	1	0	0	4.66	4	8.04238	0	0	1	0	0	5.5	0	1	0	1	91	0	0	0
0	67	0	1	0	1	0	0	0	1	0	0	0	0	0	5.06	5	7.24922	1	0	1	0	0	6	0	1	0	1	38.9	7.3	1.14	0.63
1	56	0	1	0	0	0	0	0	1	0	0	1	0	0	5	5	11.1172	0	0	1	0	0	6.5	0	0	0	1	129.7	34.9	2.09	0.24
0	65	0	0	0	0	0	1	0	1	0	0	0	0	0	3.99	1	9.05111	0	0	1	0	0	6	0	1	0	1	30	2	0	0
0	35	1	0	0	0	0	1	0	1	0	0	0	0	0	4.18	2	6.57786	0	0	1	0	0	6	0	0	0	1	35	0	0	0
1	67	1	1	0	0	0	0	0	0	0	1	0	0	0	5.13	3	7.93308	1	0	1	0	0	6.5	1	1	0	1	608.8	2	2	0.5
0	66	1	0	0	0	0	1	0	1	1	0	1	1	0	3.87	4	7.62315	0	0	1	0	0	6.5	0	0	0	0	2	0.3	0	0
1	40	1	0	0	0	0	1	0	1	0	0	0	0	0	5.64	6	10.5237	0	0	1	0	0	5.5	0	1	0	1	30.7	2.7	0.5	0.12
1	51	0	0	0	0	0	1	0	1	0	0	0	1	1	7.52	2	7.88458	0	0	1	0	0	6.5	1	1	0	1	30	3.1	0.25	0.12
1	52	0	0	0	0	0	0	0	0	0	1	0	0	0	4.47	3	6.71296	0	0	1	0	0	5.5	0	1	0	1	579.2	13.7	1.77	0.5
0	41	1	0	0	1	0	1	0	1	0	0	0	1	0	6.58	5	7.50934	0	0	1	0	0	5	0	1	0	1	60.75	0	0	0
0	68	1	0	0	0	1	0	0	0	1	0	0	0	0	4.73	2	9.77446	0	0	1	0	1	5.5	0	0	0	0	41.3	1.5	0	0
0	20	1	0	0	0	0	0	0	0	0	0	0	0	0	3.24	2	8.16309	0	0	1	0	1	6.5	0	0	0	0	0	0	0	0
1	56	0	0	1	0	0	0	0	1	0	0	0	0	0	4.15	5	10.0693	1	0	1	0	0	6	0	1	0	1	44.6	2.9	0	0
1	56	1	0	0	0	0	1	0	1	0	0	1	0	0	3.67	1	10.0105	1	0	1	0	0	7	1	1	0	1	330.6	6.7	0.88	0.12
1	64	1	0	0	1	0	0	0	1	1	0	0	0	0	4.06	2	9.94213	1	0	1	0	0	6	0	1	0	1	44.6	2.9	0	0
1	56	0	0	0	0	0	1	0	0	0	0	0	0	0	5.36	6	9.90239	0	0	1	0	0	6.5	1	1	0	0	8.3	8.2	0.12	0.12
1	70	1	0	1	1	0	0	1	0	1	0	0	1	0	6.45	6	8.44849	0	0	1	0	0	7	1	1	0	1	178.1	7.2	0.12	0.12
1	71	1	0	0	1	0	0	0	0	1	0	0	0	0	4.21	3	7.1285	0	0	1	0	0	5	0	1	0	0	1.9	0.2	0	0
1	29	1	0	0	0	0	1	0	1	0	0	0	0	0	3.82	4	7.91169	0	0	1	0	0	6	1	1	0	1	39.7	2.7	0.88	0.5
0	63	0	1	1	0	0	0	0	1	0	0	0	0	0	5.17	4	8.17836	0	0	1	0	0	5.5	1	1	0	1	76.7	3.2	0.63	0.12
1	60	0	1	0	0	0	1	0	1	0	0	0	0	0	7.58	3	8.55872	1	0	1	0	0	5	0	1	0	1	20940.6	17.7	2	0.5
0	76	1	0	0	0	1	0	0	0	1	0	0	0	0	4.83	6	9.43284	0	0	1	0	1	5.5	0	0	0	0	29.7	1.8	0	0
1	79	1	1	0	1	0	0	0	0	1	0	0	0	0	4.46	1	10.8569	0	0	1	0	0	6	0	1	0	1	14.3	1.1	0	0
0	62	1	0	1	1	0	0	0	0	1	0	0	1	1	14.5	4	9.84028	0	0	1	1	0	6	1	1	0	1	142	1	0	0
0	62	0	0	0	0	0	0	0	1	0	0	0	0	0	6.59	3	6.81564	0	0	1	0	0	6.5	0	1	0	1	27.7	2.4	0.25	0.12
1	55	0	0	0	0	0	0	0	1	0	0	0	0	0	4.73	2	9.71342	1	0	1	0	0	7	1	1	0	1	436.3	19.9	0	0
1	77	0	0	0	0	0	1	0	1	0	0	0	0	0	4.05	1	9.85393	1	0	1	0	0	6.5	0	1	1	1	60.7	1.2	0.12	0
1	61	1	1	1	0	1	1	0	1	0	0	0	0	0	5.52	1	6.60935	1	0	1	1	0	6	1	1	0	1	107.54	0	0	0
1	76	1	0	0	1	0	1	1	1	1	0	0	0	0	5.72	3	9.99164	1	0	1	0	0	7	1	1	0	1	355.3	8.7	0.76	0.12
0	79	0	0	0	0	0	0	0	1	0	0	1	1	0	4.48	2	6.39024	0	0	1	0	0	5.5	0	1	0	1	1231	0	0.5	0.38
1	57	0	0	0	0	0	1	0	1	0	0	0	0	0	4.9	6	9.3183	0	0	1	0	0	6.5	1	1	0	0	31	6	0.88	0.5
0	41	1	0	0	0	0	1	0	1	0	0	0	0	0	3.95	1	8.22844	0	0	1	0	0	6	0	0	0	1	69	1	0	0
1	65	1	0	0	0	0	1	0	1	0	0	0	0	0	5.26	2	7.32053	0	0	1	0	0	6.5	1	1	0	0	27	0	0	0
1	73	1	0	0	1	0	0	0	0	1	0	1	0	0	4.89	2	8.88945	1	0	1	0	0	5.5	1	1	1	1	750.3	13.96	2.41	0.62
0	81	1	1	0	0	0	1	0	1	1	0	1	0	0	4.56	4	7.13489	0	0	1	0	0	6	0	1	0	1	21	0	0	0
1	68	1	1	0	1	0	1	0	1	1	0	0	0	0	5.58	2	8.40402	0	0	1	0	0	7.5	0	1	0	0	16.42	0.83	1	0
1	56	0	0	0	0	0	1	0	1	0	1	0	0	0	5.29	1	7.15851	0	0	1	0	0	6.5	0	1	1	1	76	0	0	0
1	60	0	0	0	0	0	0	0	1	0	1	1	1	0	5.91	1	8.04943	1	0	1	0	0	6	0	1	1	1	1866.1	4	0.98	0.73
1	66	1	0	0	0	0	0	0	0	0	0	0	0	0	4.96	4	7.41698	0	0	1	0	0	6	0	1	0	1	121.4	17.2	1.59	0.36
0	52	0	0	0	0	0	0	0	1	0	0	0	0	0	4.38	3	6.90174	0	0	1	0	0	6	0	0	0	1	45.2	12.5	0.49	0.24
1	31	1	0	0	0	0	1	0	1	0	0	1	0	0	4.48	1	8.4145	1	0	1	0	0	6	0	1	0	1	52.6	5.4	1.96	0.24
1	31	1	0	0	0	0	1	0	1	0	0	0	0	0	4.92	3	7.20712	0	0	1	0	0	6	0	1	0	1	121.4	17.2	1.59	0.36
1	68	0	0	1	0	0	1	0	1	0	0	0	0	0	17.28	3	10.0303	0	0	1	1	0	6	0	1	0	1	148	0	0	0
1	64	1	0	0	1	0	0	0	1	1	0	0	0	0	4.06	1	7.29845	1	0	1	0	0	5	1	1	0	1	45.1	3.1	0.76	0.38
1	65	0	1	0	0	0	1	0	1	0	0	0	0	0	5.97	1	6.85013	0	0	1	0	0	6	0	1	0	1	52.5	2.7	0	0
1	47	0	0	0	0	0	1	0	0	0	0	1	0	0	4.3	2	9.02822	1	0	1	0	0	6.5	1	1	0	0	38.8	70.9	2	0.5
1	48	1	0	0	0	0	1	0	1	0	0	0	0	0	4.98	1	8.6063	1	0	1	0	0	5.5	1	1	0	1	55.4	2.7	0.38	0.25
1	47	1	0	0	0	0	0	0	0	0	1	0	0	0	4.5	1	6.58341	1	0	1	0	0	6	0	1	0	1	102	21.8	1.26	0.88
1	54	1	0	1	0	0	1	0	1	0	0	0	0	0	5.47	3	7.9413	0	0	1	0	0	6	0	1	0	1	5.5	0.3	0	0
1	44	1	0	1	0	0	0	0	1	0	0	0	0	0	6.5	3	8.58279	0	0	1	1	0	6	0	1	0	1	148.5	8.6	0.98	0.61
0	59	0	1	1	0	0	1	0	1	0	0	0	1	0	4.51	4	6.84162	0	0	1	0	0	6	1	1	0	0	28	0	0	0
1	73	1	0	0	1	0	0	0	0	1	0	1	0	0	4.89	4	8.47178	0	0	1	0	0	5.5	0	0	0	1	54.18	0	0	0
1	32	1	0	0	0	0	0	0	1	0	0	0	0	0	4	3	6.45047	0	0	1	0	0	6.5	0	1	0	1	96.6	4.5	0.73	0.49
1	53	1	0	0	0	0	1	0	1	0	0	0	0	0	4.91	2	7.77317	0	0	1	0	0	6	1	1	0	1	431.79	0.83	0	0
1	35	1	0	0	0	0	1	0	1	0	0	0	0	0	5.38	3	8.50835	0	0	1	0	0	5.5	1	1	0	0	10.4	4.7	0.61	0.12
1	55	0	0	0	0	0	0	0	1	0	0	0	0	0	4.09	2	10.8959	0	0	1	0	0	6	1	1	0	1	738.3	0.6	1.1	0
1	63	1	1	0	0	0	1	0	1	1	0	0	0	0	4.62	3	8.97322	0	0	1	0	0	5.5	1	1	0	1	66	0	0	0
1	48	1	0	0	0	1	0	0	0	1	0	0	0	0	5.26	2	9.4409	0	0	1	0	0	6.5	0	0	0	0	60.3	0	0	0
1	6	1	0	0	0	0	0	0	0	0	0	0	0	0	4.37	4	10.0541	0	0	1	0	0	5.5	0	0	0	1	2.4	5.4	0	0
1	61	1	0	0	1	0	1	0	1	1	0	0	0	0	4.66	1	4.49981	0	0	1	0	0	5	0	1	0	0	22.5	7.3	0.12	0
1	57	0	0	0	0	0	1	0	1	0	0	0	0	0	4.83	5	9.1507	1	0	1	0	0	6	1	1	0	1	1589.3	7.3	2.5	1
1	43	1	0	1	0	0	0	0	1	0	0	0	0	0	6.74	2	7.8148	0	0	1	1	0	5.5	1	1	0	1	13.8	1.3	0	0
0	37	0	0	0	0	0	0	0	1	0	1	0	1	0		1	4.85981	1	0	1	0	0	6.5	1	1	1	1	1767.3	5.2	0.36	0.24
0	70	1	1	1	1	0	0	0	0	1	0	0	0	0	6.25	1	5.03044	0	0	1	0	0	6.5	0	0	0	0	25	0	0	0
1	65	0	0	0	0	0	0	0	1	0	0	0	0	0	3.8	2	7.04316	1	0	1	0	0	6	0	0	0	0	3.8	1.3	0	0
0	53	0	0	0	0	0	0	0	1	0	0	0	0	0	6.55	5	7.50879	1	0	1	0	1	6.5	0	0	0	0	53.7	20	0.61	0
0	30	1	0	0	0	0	0	0	1	0	0	0	0	0	5.29	1	9.55379	0	0	1	0	1	5.5	0	0	0	0	99	1	0	0
1	40	1	0	0	0	0	0	0	1	1	0	0	0	0	4.7	1	10.4318	1	0	1	0	0	7	1	1	0	1	134.63	5.75	0	0
1	63	1	0	0	1	0	1	0	1	0	0	0	0	0	4.09	1	9.29734	0	0	1	0	0	5.5	0	0	0	1	7	1	0	0
0	84	1	1	0	0	1	0	0	0	1	1	0	0	0	4.72	2	6.43775	0	0	1	0	0	6.5	0	1	0	1	48	3	0	0
1	62	0	0	0	0	0	1	0	1	0	1	0	1	0	4.35	5	11.5494	1	0	1	0	0	7.5	1	1	1	1	152	5	0	0
1	40	1	1	0	0	0	0	0	1	0	0	0	1	0	4.52	2	5.31812	0	0	1	0	0	6.5	1	1	0	1	16.4	1.9	0.25	0
1	68	1	0	0	0	0	0	0	0	0	0	1	0	0	4.33	4	8.37793	1	0	1	0	0	7	1	1	0	1	89.9	6.8	0.63	0.5
1	70	1	1	0	0	0	1	0	1	0	0	1	0	0	7.72	1	5.09375	0	0	1	0	0	5.5	0	1	0	1	21.4	1.9	0.25	0
1	50	1	0	0	0	0	1	0	0	0	0	0	0	0	3.99	2	7.22402	0	0	1	0	0	7	1	1	0	0	39.9	1.5	0.88	0.25
1	61	1	0	0	0	0	0	0	1	0	0	0	1	0	5.11	1	10.0658	1	0	1	0	0	7	0	1	0	1	54.8	5.4	0.12	0
1	48	1	0	0	0	0	1	0	1	0	0	0	0	0	4.38	3	8.07278	0	0	1	0	0	7	1	1	0	1	88	0.83	0	0
0	50	1	0	0	0	0	1	0	1	0	0	0	1	0	4.42	3	7.52618	0	0	1	0	0	6	1	1	0	1	258.1	2.7	0.12	0
0	56	1	0	0	0	0	1	0	1	0	0	0	0	0	5.41	4	8.4198	0	0	1	0	0	6.5	0	0	0	0	69	1	0	0
0	30	1	0	0	0	0	0	0	0	0	0	0	0	0	5	2	8.06306	0	0	1	0	0	6	0	1	0	0	5.9	2	0.12	0
1	58	1	1	0	0	0	1	0	1	0	0	0	0	0	4.6	2	6.16542	0	0	1	0	0	6.5	0	1	1	1	108.36	1.64	0	0
1	60	0	0	1	1	0	0	0	0	0	0	0	0	0	4.98	1	5.34711	1	0	1	0	0	6	1	1	0	1	15839.2	7.3	2.5	1
0	73	1	1	0	0	0	0	0	0	0	1	0	1	0	5.42	2	8.79785	0	0	1	0	0	6	1	1	0	1	775.4	0.6	2	0.76
0	80	0	0	0	0	1	0	0	1	0	0	1	0	0	7.41	3	8.73085	0	0	1	0	0	6	1	1	0	1	21	1	0	0
1	39	0	0	0	0	0	1	0	1	0	0	0	1	0	5.41	2	7.54592	0	0	1	0	0	7	0	0	0	1	24.9	2.6	0.25	0.25
0	52	1	0	0	0	1	1	0	1	0	0	0	0	0	4.4	3	8.16166	0	0	0	0	0	5.5	1	1	1	1	19	0	0	0
1	86	1	0	0	1	0	0	0	1	1	1	1	0	0	4.12	1	9.01809	0	0	1	0	0	7	0	0	0	1	71.8	0	0	0
1	52	0	1	0	0	0	1	0	1	0	0	1	0	0	4.02	1	10.0508	1	0	1	0	0	7	0	1	1	1	267	5	0	0
1	37	0	0	0	0	0	1	0	1	0	0	0	0	0	4.48	1	10.3232	1	0	1	0	0	6.5	0	1	1	1	633.74	3.28	0	0
0	32	1	0	0	0	0	0	0	0	0	0	0	0	0	4.66	3	9.02341	0	0	1	0	0	6.5	0	0	0	1	0	0	0	0
1	63	1	0	0	0	0	1	0	1	0	0	0	0	0	4.74	5	7.26123	0	0	1	0	1	6.5	1	1	0	1	228.1	0.7	0.12	0.12
1	31	0	0	0	0	0	1	0	0	0	0	0	0	0	5.48	2	10.1687	0	0	1	0	0	7	0	1	0	1	52.9	32.8	1.47	0.49
0	33	1	0	0	0	0	1	0	1	0	0	0	0	0	4.56	2	7.37901	0	0	1	0	0	5	1	0	0	1	64.8	7.1	2	0.5
0	36	1	0	0	0	0	1	0	1	0	0	1	0	0	4.65	2	8.43098	0	0	1	0	0	6.5	1	1	0	1	55.8	6.8	0.45	0
1	51	0	0	1	0	0	1	0	1	0	0	0	0	0	11.84	4	9.61814	0	0	1	1	0	6	0	0	0	0	8.7	3.2	0.12	0.12
0	45	1	0	0	0	0	0	1	1	0	0	0	0	0	5.14	1	7.17549	0	0	1	0	0	7	0	1	0	1	24.63	5.75	0	0
1	44	1	0	0	0	1	1	0	1	0	0	0	1	0	5.05	1	10.3722	0	0	1	0	1	6.5	1	1	0	1	211.6	21.5	0.73	0.24
1	56	0	1	1	0	0	1	0	1	0	0	0	1	0	5.65	4	8.55507	0	0	1	0	0	7	1	1	0	1	52.9	10.7	0.61	0.12
1	82	0	1	1	0	0	1	0	1	0	0	0	0	0	6.85	3	9.22493	0	0	1	0	0	7.5	0	0	0	1	45.7	3.2	0.25	0.12
0	62	0	0	0	0	0	0	0	0	0	0	0	0	0	4.84	3	7.67043	0	0	0	0	0	7.5	0	1	0	0	49.7	22.3	0.73	0.49
0	49	1	0	0	0	1	1	0	1	0	0	1	1	0	4.4	3	9.50584	0	0	1	0	0	6	0	1	0	1	44	0.6	0	0
0	72	1	1	0	1	0	0	0	0	1	0	0	1	0	4.66	1	8.50694	0	0	1	0	0	6	0	0	0	1	11	1.7	0.12	0
1	38	1	0	0	0	0	1	0	1	0	0	0	0	0	7.87	2	7.58782	0	0	1	0	0	6	0	1	0	1	37.6	2.6	0.5	0.12
1	29	1	0	0	1	0	1	0	1	0	0	0	0	0	4.7	1	10.3722	1	0	1	0	0	6	0	1	0	1	31.2	1.9	0.12	0
1	38	0	0	0	1	0	0	0	1	0	0	0	0	0	4.13	2	9.3722	1	0	0	0	0	6.5	0	1	1	1	77.2	3.1	0.76	0.38
1	51	0	0	0	0	0	0	1	1	0	0	0	0	0	6.27	3	10.362	1	0	1	0	0	7	1	1	1	1	6160.1	8.5	0.5	0.5
1	70	1	1	0	0	0	1	0	1	1	0	0	0	0	3.85	4	8.67454	0	0	1	0	0	7	1	1	0	1	52.9	10.7	0.61	0.12
0	39	1	0	0	1	1	0	0	0	0	0	0	0	0	5.19	1	5.46806	0	0	1	0	0	6.5	0	1	0	1	15.6	0	0	0
1	60	0	0	0	0	0	1	0	1	0	0	0	0	0	4.73	2	9.99154	1	0	1	1	0	6	0	0	0	0	5	0	0	0
1	76	1	0	0	0	1	0	0	0	1	0	0	1	0	4.64	1	4.85203	0	0	1	0	1	6.5	1	1	0	1	283	0	0	0
1	51	0	0	1	0	0	1	1	1	0	0	0	1	0	7.23	1	8.18813	1	0	1	0	1	7.5	1	1	0	1	960	0	0	0
1	52	1	0	0	0	0	0	0	1	0	0	1	1	0	4.27	2	6.88551	0	0	1	0	0	6	0	1	0	1	36	0	0	0
0	19	1	0	0	0	0	0	0	0	0	0	0	0	0	5.65	2	7.01481	0	0	1	0	0	6	1	1	0	1	2	0.3	0	0
1	57	1	0	0	0	0	0	0	0	0	1	0	0	0	4.75	1	10.4202	1	0	1	0	0	6.5	0	1	1	1	733	41.4	2	0.5
1	72	1	0	0	1	0	0	0	0	1	0	0	0	0	4.72	2	9.60306	1	0	1	0	0	6	1	1	0	1	302	2.03	0	0
1	73	1	1	0	1	1	0	0	0	1	1	0	0	0	5.18	2	7.19968	0	0	1	0	1	6.5	1	1	0	1	245.3	44	0.25	0.25
1	68	0	0	0	0	1	0	0	0	0	1	0	0	0	4.55	1	7.10497	1	0	1	0	0	5.5	1	1	0	1	266	3	0	0
1	55	0	0	0	0	0	0	0	0	0	1	0	0	0	4.43	3	7.5369	0	0	1	0	0	6	0	0	0	1	111	0	0	0
1	47	0	0	0	0	0	1	0	1	0	0	0	0	0	3.98	1	9.97827	1	0	1	0	1	8	1	1	0	1	57	0	0	0
1	40	0	0	1	0	0	1	0	1	0	0	0	0	0	7.93	1	5.88332	0	0	1	0	0	6.5	1	1	0	1	188.92	8.13	0	0
0	40	1	1	0	0	0	1	0	1	0	0	0	0	0	6.98	1	9.64511	0	1	1	0	0	6.5	1	1	0	1	15081.3	3.7	1.01	1.01
1	66	1	0	0	0	0	0	0	1	0	0	0	0	0	4.83	1	7.09257	0	0	1	0	0	5.5	0	0	0	1	43.68	1.02	0	0
0	47	1	0	0	0	0	0	0	0	0	1	0	0	0	4.79	1	7.90212	0	0	1	0	0	6.5	1	1	0	1	1741.6	5.3	0.63	0.63
1	62	0	0	1	0	0	1	0	1	0	0	0	1	0	11.29	2	10.1205	0	0	1	1	1	5.5	1	1	0	1	5677.82	6.09	0	0
1	60	0	0	0	0	1	0	0	0	0	0	0	0	0	4.74	1	9.20483	1	0	1	0	0	5.5	1	1	1	1	3861.3	2.2	0	0
1	63	1	0	0	0	0	1	0	1	0	0	0	1	0	4.97	1	8.81863	0	0	1	0	0	7.5	0	1	0	1	30.47	0	0	0
1	46	1	0	0	0	0	1	0	1	0	0	0	0	0	5.25	1	5.64191	0	0	1	0	0	6.5	1	1	0	1	104.6	1.9	0.12	0
1	63	1	1	0	0	0	1	0	1	1	0	0	0	0	5.49	3	7.28482	0	0	1	0	0	6	1	1	0	0	29.3	6.9	0.25	0
0	74	0	1	0	0	1	0	0	1	0	0	0	0	0	5.09	4	6.41836	1	0	1	0	0	6	1	1	0	1	30.9	6.4	0	0
0	64	1	0	0	0	0	1	0	1	0	0	1	0	0	5.11	3	4.85203	0	0	1	0	0	6	1	1	0	1	28	1	0	0
1	49	1	0	0	0	0	1	0	1	0	0	0	0	0	4.61	2	5.23644	0	0	1	0	1	8	1	1	0	1	94.9	6.7	0.25	0.12
0	63	1	0	0	0	0	1	0	1	0	0	0	1	0	4.97	1	5.69373	0	0	1	0	0	7.5	0	1	0	1	30.47	0	0	0
1	58	1	1	0	0	0	0	0	1	1	1	0	1	0	4.75	3	7.83043	0	0	1	0	1	7.5	1	1	0	1	632.2	3	2	0.5
1	48	0	0	0	0	0	1	0	1	0	0	0	0	0	4.49	3	7.75061	0	0	1	1	1	5.5	1	1	0	1	2043.5	34.9	0.49	0.24
1	65	1	1	1	1	0	0	0	0	1	0	0	0	0	6.57	1	8.99888	1	0	1	0	0	6	1	1	1	1	913	0	0	0
0	58	1	0	0	0	0	0	0	1	1	0	0	1	0	4.46	2	6.38519	0	0	1	0	0	6	1	1	0	1	202	0	0	0
1	36	1	0	0	0	0	0	0	1	0	0	0	0	0	4.67	1	9.13238	1	0	0	0	0	6	0	1	0	1	2120.8	1.1	0	0
1	56	1	1	1	0	0	0	0	1	0	0	0	0	0	4.39	2	7.70931	0	0	1	0	0	5	0	1	0	1	23.36	0	0	0
1	44	1	0	0	0	0	1	0	1	0	0	0	0	0	5.2	1	7.08255	0	0	1	0	1	6	1	1	0	0	53.6	15.4	2	0.63
0	34	0	0	0	0	0	1	0	1	0	0	0	0	0	4.57	1	6.99851	0	0	1	0	1	5.5	0	1	0	1	214.7	32.9	2	0.5
1	72	1	0	0	0	0	0	0	1	1	1	0	1	0	5.15	1	9.37118	1	0	1	0	0	7	0	1	1	1	221	8	0	0
0	56	0	1	0	0	0	1	0	1	0	0	0	0	0		2	6.99026	0	0	1	0	0	6.5	0	1	0	1	65.55	3.05	0	0
0	33	1	0	0	0	0	1	0	1	0	0	0	0	0	4.77	2	8.09255	0	0	1	0	0	6.5	0	0	0	0	59	0	0	0
0	51	0	0	0	0	0	0	0	1	0	0	0	0	0	4.11	1	8.26796	1	0	1	0	0	6	0	1	0	0	55.4	21.5	1.77	1
1	68	1	0	0	0	0	1	0	0	1	0	0	0	0	4.04	2	5.89715	0	0	1	0	0	7	1	0	0	0	32.1	9.6	0.63	0.12
1	57	1	1	0	0	0	0	0	0	1	1	0	1	0	5.41	1	8.33878	0	0	1	0	0	6.5	0	1	0	1	152	2	0	0
1	69	1	0	0	1	1	0	0	0	1	0	0	0	0	5.5	1	9.07864	1	0	1	1	1	5.5	1	1	0	1	6883.3	4.8	2	0.5
1	56	0	0	0	0	0	0	0	1	0	0	0	1	0	4.85	2	9.95042	1	0	1	0	0	5.5	1	1	0	1	357.53	9.14	0	0
1	66	1	0	0	0	1	0	0	1	0	0	0	0	0	4.84	2	6.82763	0	0	1	0	0	7	1	0	0	0	30	2.4	0	0
1	65	1	1	0	0	0	1	0	1	0	0	0	1	0	4.43	4	4.59512	0	0	1	0	0	8.5	1	1	1	1	101.3	11.4	0.45	0.45
0	62	1	1	0	0	0	0	0	1	1	0	0	0	0	5.31	2	5.826	0	0	1	0	0	6.5	1	1	0	1	111.5	7.2	0	0
0	52	1	0	0	0	0	1	0	1	1	0	0	0	0	4.92	3	5.93225	0	0	1	0	0	5	1	1	0	1	82.2	0.5	0.63	0.5
0	64	1	0	0	1	0	1	0	0	1	0	0	0	0	5.74	1	4.27667	0	0	1	0	0	6.5	1	1	0	1	45.5	3.5	0.12	0.12
1	36	1	0	0	0	0	0	0	1	0	0	0	0	0	4.67	1	4.66344	0	0	1	0	0	8.5	1	1	1	1	13	0	0	0
0	53	1	0	0	0	0	1	0	1	0	0	1	0	0		2	5.26269	0	0	1	0	0	5	0	1	0	0	38	0	0	0
0	42	1	0	0	0	0	1	0	1	0	0	1	0	0	5.26	2	8.49413	0	0	1	0	0	6	1	1	0	1	1756.53	2.03	0	0
0	71	1	0	0	0	0	1	0	1	0	0	1	1	0	5.04	1	6.16542	0	0	1	0	0	6	0	1	0	0	20	1	0.76	0.25
0	29	0	0	0	0	0	0	0	0	0	0	1	0	0	4.94	3	7.29912	0	0	1	0	0	6	0	1	0	0	11.5	6.7	0	0
1	56	0	0	0	0	0	0	0	1	0	0	0	1	0	4.85	2	7.71244	0	0	1	0	0	5.5	1	1	0	1	357.53	9.14	0	0
1	53	0	0	0	0	0	0	0	0	0	1	0	0	0	5.3	2	9.49243	1	0	1	0	0	6.5	1	1	1	1	1495	36.2	2.41	1
0	34	1	0	0	0	0	1	0	1	0	0	0	0	0	4.77	3	6.10925	0	0	1	0	0	6	0	1	0	0	39.9	1.6	1	1.01
1	31	1	0	0	0	0	1	0	1	0	0	0	0	0	4.71	4	6.92756	0	0	1	0	0	5.5	0	1	1	0	12	6.1	1.1	0.24
1	58	1	1	0	0	0	0	0	1	1	1	0	1	0	4.75	1	10.6248	1	0	1	0	1	7.5	1	1	0	1	632.2	3	2	0.5
0	60	0	0	0	1	0	0	0	1	0	0	0	0	0	3.94	3	7.38647	0	0	1	0	0	6.5	0	0	0	0	13.1	5.4	0.12	0.12
1	46	1	1	0	0	0	0	0	1	0	0	0	1	1	5.15	2	8.93023	0	1	1	0	0	5.5	1	1	0	1	34.6	2.9	0.25	0.25
1	60	1	1	0	0	0	0	0	1	1	0	0	0	0	4.2	1	7.01031	0	0	1	0	0	5.5	0	1	1	0	46.2	5.1	0.61	0.24
0	54	0	0	0	0	0	1	0	1	0	0	0	0	0	4.06	2	7.37149	0	0	1	0	0	6	0	1	0	0	35.9	5.1	0.49	0.12
1	77	1	0	0	0	0	0	0	0	0	1	0	1	0	5.47	1	7.50659	0	0	1	0	0	7	1	0	0	0	29.46	3.05	0	0
1	64	0	1	0	0	0	0	0	1	0	0	1	0	0	4.91	1	8.52119	1	0	1	0	0	6	1	1	1	1	74	22	0	0
1	74	0	1	0	0	0	1	0	1	0	0	0	1	0	5.32	1	8.6348	1	0	1	0	0	7	1	1	0	1	113.2	12.4	0.25	0.12
0	38	1	0	0	0	1	1	0	1	0	0	0	0	0	4.6	2	6.69456	0	0	1	0	0	6.5	1	1	0	1	5.6	0.8	0	0
1	71	0	0	1	0	0	0	0	0	0	0	0	0	0	4.84	2	9.67583	1	0	1	0	0	5.5	0	1	1	0	9	1.7	0	0
1	56	1	1	0	0	0	0	0	1	0	0	0	1	0	4.92	1	7.34213	0	0	1	0	0	7	0	1	0	1	203.14	1.02	0	0
1	64	1	0	1	0	0	1	0	0	0	0	1	1	0	5.62	3	7.6406	1	0	1	0	0	6.5	1	1	1	1	340.26	5.08	0	0
1	72	0	0	0	1	0	1	0	1	0	0	0	0	0	5.62	1	7.96137	1	1	1	0	0	6.5	1	1	0	0	3379.2	8	1.79	0.41
0	40	1	0	0	0	1	0	0	1	0	0	0	0	0	3.88	1	4.34381	0	0	1	0	0	6.5	0	0	0	1	3.8	0.8	0	0
1	82	0	0	0	0	1	0	0	0	0	1	0	1	0	4.23	1	8.3777	1	0	1	0	0	6	0	1	0	0	480.5	1.4	0.12	0.12
1	45	0	0	0	0	0	0	0	1	0	0	0	0	0	5.24	1	9.37263	1	0	1	0	0	5.5	0	0	0	1	3160	39	1	0
0	85	1	1	0	1	0	0	0	1	1	0	0	0	0	5.46	3	7.02287	0	0	1	0	0	5.5	1	0	0	1	178	1	0	0
1	69	1	0	0	1	0	0	0	0	0	0	1	1	0	4.25	1	10.5587	1	0	1	0	0	5.5	0	0	0	1	18	2	0	0
1	52	0	0	0	0	0	0	0	1	0	0	0	1	0	4.65	1	9.40591	1	0	1	0	0	6	1	1	1	1	3839.1	3.3	0	0
1	58	1	0	0	1	0	0	0	0	0	1	0	0	0	4.43	1	8.85123	1	0	1	0	0	7	1	1	0	1	20.5	1.9	0.38	0.12
1	56	1	0	0	1	0	0	0	1	0	0	0	0	0	4.46	1	7.88043	1	0	1	0	0	7.5	1	1	1	1	2415.8	25.9	0.7	0.7
0	72	1	0	0	0	0	1	0	0	0	1	0	0	0	4.08	3	6.73815	1	0	1	0	0	7	1	1	0	1	275	30.7	0.25	0.12
0	75	1	0	0	0	0	0	0	0	1	1	0	1	0	4.89	1	5.17048	0	0	1	0	0	6.5	1	1	0	1	34.7	9.7	0.98	0.49
1	74	1	0	0	1	0	0	0	0	0	1	1	0	0	5.04	2	8.67334	0	0	1	0	0	7.5	1	0	1	1	657.8	0.2	1	0
1	69	1	1	0	0	0	0	0	1	0	1	0	1	0	4.43	1	7.68478	1	0	1	0	0	6.5	1	1	0	1	11782.2	1.1	0.84	0.84
0	78	0	1	0	0	1	0	0	1	0	0	1	1	0	4.48	1	4.27667	0	0	1	0	0	5.5	1	0	0	1	760.77	4.06	0	0
1	63	1	0	0	1	0	0	0	0	0	1	0	0	0	7.11	2	7.82485	1	0	1	0	0	6	0	1	0	1	36.57	0	0	0
1	75	0	1	0	0	0	1	0	0	0	1	0	1	1	5.67	2	10.3866	1	0	1	0	0	8	1	1	1	1	1768.4	86.3	1.88	0.17
1	65	1	0	0	0	0	0	0	0	0	1	1	1	0	5.14	1	7.12769	1	0	1	0	0	6	1	1	0	1	103	24.7	0.36	0.12
1	46	0	0	0	0	0	0	0	0	0	0	0	0	0	4.16	1	7.21008	1	0	1	0	0	6	1	1	1	1	137.9	12.3	1.26	0.76
1	59	0	0	0	0	0	1	0	1	0	0	1	1	0	5.2	1	4.21951	0	1	1	1	1	6	1	1	1	0	3441.6	6.8	0.24	0.24
0	72	0	0	0	0	0	1	0	1	0	0	0	0	0	4.62	1	3.89182	1	0	1	0	0	6	0	1	0	0	9.9	1.9	0.13	0.13
1	75	1	1	1	0	0	0	0	0	0	1	0	1	0	6.26	1	6.03069	1	0	1	0	0	6.5	0	1	0	1	289.6	115.8	2	0.5
0	44	0	0	0	0	0	1	0	1	0	0	0	0	0	4.78	1	3.98898	1	0	1	0	0	6.5	1	1	0	1	20.2	27.9	0.27	0.13
1	78	1	1	0	1	0	0	0	0	1	0	0	0	0	4.06	1	8.37747	1	0	1	0	0	6.5	1	1	0	1	155.9	1.5	0.12	0.12
1	78	1	1	0	1	0	0	0	0	0	0	0	0	0	4.27	1	7.17319	0	0	1	0	0	7	0	1	0	0	4	3.3	0.96	0.41
1	70	1	0	0	0	0	0	0	0	0	0	0	0	0	4.37	1	6.40192	1	0	1	0	1	6.5	1	1	0	0	1.9	7.8	0.13	0
1	74	1	1	1	1	1	0	0	1	1	0	0	0	0	4.41	2	5.3845	1	0	1	1	0	5	1	1	0	0	25.1	1.7	0	0
1	52	0	0	0	0	0	0	0	0	0	0	1	1	0	5.11	1	3.66356	0	0	1	0	1	6.5	1	1	0	0	35.4	21.8	1.24	0.69
1	66	1	0	0	1	1	0	0	0	1	1	0	0	0	5.66	1	6.2634	0	0	1	0	0	7.5	1	1	1	1	2578.8	11.3	2	0.5
1	64	1	0	1	0	0	0	0	0	1	1	0	0	0	5.31	1	4.02535	0	0	1	1	0	6	1	1	0	1	347.3	35.8	2	0.27
1	61	0	1	0	0	0	1	0	1	0	0	0	0	0	5.9	1	5.92426	0	0	1	0	1	6.5	1	1	0	0	10.7	3.4	0	0
1	61	0	1	0	0	0	1	0	1	0	0	0	1	0	6.58	1	6.84588	1	0	1	0	0	7.5	1	1	1	1	1464.6	2.3	0.96	0.55
1	75	0	1	0	1	0	0	0	0	0	1	0	0	0	4.79	1	4.84419	1	0	1	0	0	7	0	0	0	0	10.2	3.3	0.69	0
1	54	1	1	0	0	0	0	0	1	0	0	1	0	0	5.07	1	7.60539	0	0	1	0	0	6	1	1	0	1	122.2	6.6	0.98	0.24
1	61	0	0	0	0	0	0	0	0	0	1	1	0	0	4.86	3	8.28703	0	0	1	0	0	5.5	1	1	0	1	347.3	35.8	2	0.27
1	80	1	0	0	0	0	0	0	0	0	0	0	1	0	4.96	1	6.69827	0	0	1	0	0	5.5	1	1	1	1	1079	13.5	1.1	0.73
1	53	0	0	0	1	0	0	0	1	0	0	0	1	0	4.72	1	9.12282	0	0	1	0	1	6.5	1	1	0	0	11.17	0	0	0
0	67	0	1	1	0	0	1	0	1	0	0	1	0	0	4.41	1	4.64439	0	0	1	0	0	6	1	1	0	1	105.6	9.5	0.36	0
1	65	0	0	0	0	0	0	0	1	0	0	0	1	0	5.13	1	7.15929	0	0	1	0	0	6	0	1	1	1	149.6	1.3	0.49	0.12
0	33	1	0	0	0	0	1	0	1	0	0	0	0	0	5.11	1	4.43082	0	0	1	0	0	6	0	1	0	0	48	0	0	0
0	62	1	1	0	0	1	0	0	1	0	1	0	0	0	5.15	1	4.64439	0	0	1	0	0	6	0	1	0	0	185	1.5	0.12	0.12
1	59	1	1	0	0	0	0	0	0	1	0	0	0	0	4.71	2	6.49527	0	0	1	0	1	6.5	1	1	0	0	23	10.2	0.24	0.12
1	73	1	0	0	1	1	1	0	1	0	0	0	0	0	5.03	2	6.66823	0	0	1	0	0	7	0	1	0	0	26.7	3.4	0	0
1	41	1	0	0	0	0	1	0	1	0	0	1	0	0	4.97	1	9.23445	0	0	1	0	0	6.5	0	0	1	1	72.8	18.4	1.59	0.73
1	73	0	1	0	0	0	0	1	0	0	1	0	0	0	4.76	2	6.12687	0	0	1	0	0	6	0	0	0	1	118	5.9	0.24	0.12
1	81	0	0	0	0	1	1	0	1	0	0	1	0	0	5.02	1	9.73826	0	0	1	0	0	6.5	1	1	1	1	656.4	1.4	2	0.5
1	63	1	0	0	1	0	0	0	0	1	0	0	0	0	6.35	1	4.46591	0	0	1	0	0	5.5	0	1	0	1	13.7	3.5	0	0
0	63	1	0	0	1	0	0	0	0	0	1	0	1	0	5.05	1	9.3501	0	1	1	0	0	6.5	1	1	0	1	98.4	62.6	2	0.5
1	59	0	0	0	0	0	1	1	1	0	0	0	1	0	5.16	2	7.00307	0	0	1	0	0	7	0	1	0	0	47	3	0	0
1	61	1	0	1	1	0	0	0	1	1	0	0	0	0	5.02	2	7.04491	0	0	1	1	1	5	0	0	0	0	5	2	0	0
1	76	0	1	0	0	0	1	0	1	0	0	1	0	0	4.63	2	5.97381	0	0	1	0	0	5	0	1	0	1	759	10	0	0
0	43	1	1	0	0	0	1	0	1	0	0	1	0	0	5.08	1	3.78419	0	0	1	0	0	6.5	1	1	0	1	50.7	9.3	0.61	0.24
1	71	1	1	1	1	1	0	0	0	0	1	0	1	0	9.06	2	4.07754	0	1	1	1	1	6	1	1	1	1	67.6	10.8	0.54	0.54
1	63	0	0	0	0	0	0	0	1	0	0	1	1	1	5.79	1	4.20469	0	0	1	0	1	6	1	1	0	1	71.1	35.5	0.24	0.12
1	43	1	0	0	0	0	1	0	1	0	0	0	0	0	4.64	1	7.97074	0	0	1	0	0	6.5	0	0	0	0	24.2	3.5	0.36	0.12
1	69	1	0	0	1	0	0	0	0	1	0	0	0	0	5.02	2	8.04655	0	0	1	0	0	5.5	0	0	0	0	0.9	1.1	0	0
1	49	1	0	0	0	0	0	0	1	0	0	0	1	1	6.54	1	5.74939	0	0	1	0	0	6	1	1	0	1	11.5	4.9	0.61	0.36
1	66	1	1	1	0	0	1	0	1	0	0	0	1	0	7.67	2	7.60489	0	0	1	0	0	6.5	0	1	0	1	26	0	0	0
1	59	1	0	0	1	0	0	1	1	0	0	0	1	0	10.59	1	5.80814	0	0	1	0	0	5.5	1	1	1	1	4443.8	33.52	0	0
1	49	0	0	0	0	0	0	0	1	0	0	0	0	0	4.12	1	8.29054	0	0	1	0	0	6.5	1	1	1	1	823.2	2.2	2	0.5
1	58	1	0	0	0	0	1	0	1	0	0	0	0	0	5.41	2	6.77651	0	0	1	0	0	6	1	1	0	1	124.3	34	2	0.5
1	63	0	0	1	0	0	0	0	0	0	1	0	1	0	7.3	2	8.02355	0	0	1	0	0	5.5	0	1	0	1	233.8	24.3	0.41	0.13
1	86	1	1	0	0	0	0	0	1	1	0	1	0	0	3.43	1	7.16858	0	0	1	0	0	5	0	1	1	1	261	2	0	0
1	40	1	0	0	0	0	1	0	1	0	0	1	0	0	4.68	1	4.64439	0	0	1	0	0	5.5	1	0	0	0	29.2	11.8	0.24	0
0	49	1	0	0	0	0	0	0	0	0	0	0	0	0	4.24	1	6.79571	0	0	1	0	0	5.5	1	0	0	1	373.6	79.7	2	0.5
1	64	0	1	1	0	0	0	0	0	0	0	0	0	0	5.16	1	4.45435	0	0	1	0	0	5	0	1	0	1	107.2	11.6	0.24	0
0	47	1	1	0	0	0	1	0	1	0	0	0	0	0	5.34	1	3.04452	0	0	1	0	0	6	0	1	0	0	96.2	18.3	1.47	0.24
1	30	1	0	0	0	0	0	0	1	0	0	0	0	0	4.07	2	5.88053	0	0	1	0	0	5.5	1	0	0	1	24.4	7.6	0.49	0
1	61	1	1	0	1	0	0	0	0	1	0	0	0	0	3.96	2	8.66112	0	0	1	0	0	6.5	0	1	0	1	13	0	0	0
0	79	1	1	0	0	1	0	0	0	1	1	0	1	0	4.61	1	6.29157	0	1	1	0	0	5.5	1	1	0	1	81.4	19	0.46	0
1	74	1	0	0	1	0	0	0	0	1	0	0	0	0	4.58	1	6.50429	0	0	1	0	0	5.5	1	0	0	0	18	6.5	0.61	0.36
1	63	1	0	0	0	0	0	0	0	0	1	0	0	0	6.39	2	5.42495	0	0	1	0	0	6	1	1	0	1	291.8	4.9	1.72	0.36
1	51	0	0	0	0	0	0	0	1	0	0	0	0	0	4.59	1	5.46383	0	0	1	0	0	5.5	1	1	0	1	341	7	0	0
1	84	0	0	0	0	0	0	0	0	0	0	0	1	0		1	4.77068	1	0	1	0	0	6	0	1	0	1	511.92	1.02	0	0
1	45	1	0	0	0	0	1	0	1	0	0	0	0	0	6.16	2	10.7699	0	0	1	0	0	5	0	1	0	1	108.4	16.4	5	2
1	80	1	0	0	0	0	0	0	0	1	0	0	0	0	4.35	2	6.1717	0	0	1	0	0	5.5	1	1	0	1	84	0	0	0
0	47	0	0	0	0	0	0	0	1	0	0	0	0	0	4.23	1	5.0626	0	0	1	0	1	6	1	1	0	0	80.4	41.4	2	0.5
0	63	0	0	0	0	0	1	0	0	0	0	1	1	1	6.54	1	5.30827	0	0	1	0	0	6.5	1	1	0	1	31.76	0	0	0
1	49	1	0	0	0	0	1	0	1	0	0	0	1	0		1	4.11087	0	0	1	0	0	5.5	1	0	0	0	43	3.9	0.24	0.12
1	50	1	0	0	0	0	1	0	1	0	0	0	0	0	5.03	1	3.7612	0	0	1	0	0	5.5	1	0	0	0	73.5	9.3	0.86	0.49
0	52	1	0	0	0	0	0	0	1	0	0	0	0	0	4.52	1	3.29584	0	0	1	0	0	7	1	0	0	0	11.8	2.9	0.24	0.12
1	58	0	0	0	0	0	1	0	1	0	0	0	1	0	6.48	1	7.16858	1	0	1	0	0	6	1	1	0	1	485.4	0.4	0.36	0
1	77	0	0	0	0	0	1	0	1	0	0	0	0	0	4.23	2	10.7868	1	0	1	0	0	6.5	0	0	0	0	14.2	15.2	0.12	0.12
0	50	0	1	0	0	0	0	0	1	0	0	0	0	0		2	7.04141	0	0	1	0	0	7	0	0	0	1	73.36	3.05	0	0
0	32	1	0	0	0	0	1	0	1	0	0	0	1	0	5.71	3	6.72143	0	0	1	0	0	6.5	0	1	0	1	108.1	5.1	1.23	0.49
0	58	0	1	0	0	0	0	0	1	0	0	0	0	0		2	9.37458	0	0	1	0	0	6.5	0	1	0	1	98.7	4.3	0	0
0	29	1	0	0	1	0	0	0	1	0	0	0	0	0	6.41	1	4.46591	0	0	0	0	0	6	0	0	0	1	18.6	5	0	0
1	40	0	0	0	0	0	1	1	1	0	0	0	0	0	5.09	2	9.33043	0	0	1	0	0	7.5	1	1	0	0	54.2	9.7	0.24	0
0	27	1	0	0	0	0	1	0	1	0	0	0	1	0	5.95	3	7.8598	0	0	1	0	0	6	0	0	0	1	56.88	1.02	0	0
1	47	0	0	0	0	1	1	0	1	0	0	1	0	0	5.34	3	9.01335	0	0	0	0	0	7	1	0	0	0	9.14	0	0	0
1	73	1	0	0	0	0	1	0	1	0	0	0	1	0	5.25	1	3.63759	0	0	1	0	0	6	1	1	0	1	252.6	1.7	0.36	0.36
0	65	1	0	0	0	1	0	0	1	0	1	0	1	0	6.04	1	5.66643	1	1	1	1	0	6.5	1	1	0	1	232.6	151.5	1.42	1
1	56	1	0	0	0	0	1	0	1	0	0	0	0	0	5.52	1	4.34381	0	0	1	0	0	5.5	0	1	0	1	24.4	8.8	1.84	0.49
1	56	0	0	0	0	0	1	0	1	0	0	1	1	0	4.69	3	8.30721	0	0	1	0	0	6	1	1	0	1	1252.6	1.7	0.36	0.36
1	51	1	1	0	0	0	0	0	1	1	0	0	1	0	5.55	3	7.66809	0	0	1	0	0	5.5	0	1	0	1	73	7	0	0
0	60	1	0	0	0	0	1	0	1	1	0	0	0	0	4.93	3	5.75574	1	0	1	0	0	6	0	1	0	1	133.7	14.3	0.98	0.24
1	69	1	0	0	0	0	0	0	1	0	0	0	1	0	7.06	1	6.51323	0	0	1	0	0	6.5	0	1	0	1	15.4	0	0	0
1	79	0	1	1	0	1	1	0	1	0	0	0	0	0	6.02	2	7.97384	0	0	1	0	0	5.5	1	1	0	1	84	0	0	0
1	58	0	0	0	0	0	0	0	0	0	0	0	0	0	5.71	1	9.07589	1	1	1	0	0	6	1	1	0	1	538.5	13.7	2	0.5
1	66	1	1	0	1	1	0	0	0	0	1	0	0	0	4.26	1	3.97029	0	0	1	0	0	5.5	0	1	0	1	34	0	0	0
1	59	0	0	0	0	0	1	0	1	0	0	0	1	0	7.39	1	8.38046	1	0	1	0	0	7	1	1	0	1	173	9	0	0
1	60	1	0	0	1	0	1	0	1	0	0	0	0	0	4.24	1	10.1994	0	0	1	1	1	6	1	1	0	0	217.8	1.1	0.36	0.24
1	73	1	0	0	1	0	0	0	0	1	0	0	0	0	4.42	1	8.6682	1	0	1	1	1	6	1	1	0	0	216.8	18	2	0.5
1	70	0	1	1	0	0	0	0	0	0	1	0	1	0	8.18	1	9.00024	1	0	1	0	0	5	1	1	1	1	8364.28	57.66	16.5	12
1	50	1	1	0	1	1	1	0	1	0	0	0	0	0	5.42	2	5.7589	0	0	1	0	0	5.5	1	1	0	0	28.4	5.6	0.12	0
0	65	1	0	0	0	1	0	0	1	0	0	0	1	0	4.15	2	5.3845	0	0	1	0	0	7	1	1	0	0	128.1	15	0.73	0.61
0	64	0	0	0	0	0	1	0	1	0	0	0	0	0	4.17	1	3.58352	0	0	1	0	0	6.5	1	1	0	1	86.3	3.4	0.98	0.24
1	65	0	0	0	0	0	0	0	1	0	0	0	0	0	4.11	1	9.01639	1	0	1	0	0	6.5	1	0	0	1	232.7	3	2	0.86
1	64	1	1	0	0	0	0	0	1	0	0	1	0	0	4.76	2	7.80098	1	0	1	0	0	6.5	1	0	0	1	112.6	1.2	1.96	0
0	55	1	0	0	0	0	0	0	1	0	0	0	0	0	7.7	2	6.10032	0	0	1	0	0	6.5	1	1	0	0	23	5.9	0	0
1	60	1	1	1	0	0	1	0	1	0	0	0	1	0	19.12	2	7.71691	0	0	1	0	0	6	1	1	0	1	82.6	21.1	0	0
1	47	1	0	0	1	0	1	0	1	0	0	0	0	0	4.95	1	5.56452	0	0	1	0	0	6.5	0	1	0	0	15.9	8	0.69	0.27
1	51	1	1	0	0	0	0	0	1	0	0	1	0	0	6.27	3	6.11147	0	0	1	0	0	6.5	0	1	0	1	49.2	10.4	0.36	0.36
1	62	0	1	0	0	0	1	0	1	0	0	1	0	0	5.81	1	9.20603	1	0	1	0	0	6	0	1	0	1	189	15	0	0
1	67	1	0	0	1	0	0	0	1	0	0	0	0	0		2	9.02954	1	0	1	0	0	6	1	1	1	1	16160.6	21.7	2.65	2.65
0	63	1	0	0	0	0	1	0	1	0	0	0	1	0	4.82	3	3.55535	0	0	1	0	0	6	0	1	0	1	147.2	22.6	1.47	0.73
0	50	0	0	0	0	0	0	0	1	0	1	0	0	0	4.79	4	8.2718	0	0	1	0	0	7	1	0	0	0	7.2	7.2	0.38	0.38
0	34	1	0	0	0	0	1	0	1	0	0	0	0	0	4.03	1	2.70805	0	0	1	0	0	6	0	0	0	1	53.6	1.3	0.12	0
1	71	0	1	0	0	0	1	0	1	0	0	0	0	0	4.69	1	4.65396	0	0	1	0	0	6.5	0	1	1	1	354.1	0.9	1	0.5
1	58	1	1	0	0	0	0	1	1	1	0	0	1	0	5.82	2	9.73098	1	0	1	0	0	6.5	1	1	0	1	168	7	0	0
1	39	0	0	0	1	1	0	0	0	0	0	0	1	0	4.18	1	10.6926	1	0	1	0	0	7	0	1	0	1	129.3	25.1	1.52	1
1	51	0	0	0	0	1	0	0	1	0	0	0	1	0	5.02	3	7.85283	0	0	1	0	0	6.5	0	1	0	1	46.1	46.9	1.52	1
0	70	0	0	0	0	0	1	0	1	0	0	0	1	0		4	7.40123	0	0	1	0	0	5.5	0	1	0	1	75	0.7	0.25	0
1	87	1	0	1	0	1	0	0	0	1	1	1	0	0	4.69	3	7.35244	1	0	1	0	0	6.5	0	1	1	1	212	55.5	0.55	0.55
1	65	0	0	0	0	0	1	0	1	0	0	0	0	0	7.33	1	7.57712	0	0	1	0	0	6.5	0	1	1	1	265.8	3.4	1	0.5
0	34	1	0	0	0	0	1	0	1	0	0	0	0	0	5.76	2	7.26123	0	0	1	0	0	6.5	0	0	0	0	47.2	2.5	0.49	0.24
0	78	1	1	0	0	0	0	0	1	1	1	0	0	0	4.08	3	4.15888	0	0	1	0	0	5	0	0	0	1	19.2	1.7	0	0
1	60	1	1	1	0	0	1	0	0	0	0	0	0	0	7.2	1	9.19228	1	0	1	0	0	6.5	0	0	0	0	40.93	0	0	0
0	75	1	0	0	0	1	0	0	0	1	0	0	0	0	5.72	2	6.24611	0	0	1	0	0	6.5	0	0	0	0	54.6	12.5	0.73	0.12
0	50	1	0	0	0	0	1	0	1	0	0	1	1	0	4.33	5	8.39976	1	0	1	0	0	7	1	1	0	1	21	10.1	0	0
1	61	1	0	1	1	0	0	0	0	1	0	0	0	0	13.56	1	7.31854	0	0	1	1	1	6.5	1	1	0	1	293.4	1.1	0.5	0.25
1	77	1	0	0	1	0	0	0	0	1	0	0	0	0	4.72	2	5.77455	0	0	1	1	1	6.5	1	1	0	1	85.5	2.4	0	0
0	30	0	0	0	0	0	1	0	1	0	0	0	0	0	4.8	2	9.00651	0	0	1	0	0	7	1	1	0	0	12	0	0	0
1	67	1	1	1	1	0	0	0	0	1	0	0	0	0	8.57	1	11.067	0	0	1	1	0	7	1	1	1	1	25432.1	1.97	0	0
1	61	0	0	0	1	1	0	0	1	0	0	0	0	0	5.28	1	8.658	1	0	1	0	0	5.5	0	0	0	0	3.8	1.1	0	0
1	47	1	1	0	0	0	1	0	1	0	0	1	1	0	9.14	3	9.20724	1	0	1	1	1	6	1	1	0	1	286.3	7.6	0	0
0	30	0	0	0	0	0	0	0	1	0	0	0	0	0	4.33	1	4.7185	0	0	1	0	0	6	0	1	0	1	117.7	19.4	0	0
1	47	0	0	0	0	0	1	0	1	0	0	0	0	0	5.26	2	10.0072	0	0	0	0	0	5	1	0	0	0	25.02	5.77	0	0
1	53	0	1	0	0	0	0	0	0	0	1	1	0	0	5.16	3	10.1661	1	1	1	0	0	6.5	1	1	0	1	56.9	1.54	0	0
0	76	1	0	0	0	0	0	0	0	0	1	0	1	0	8.14	4	9.91907	0	0	1	0	0	7	1	1	0	1	8512.5	27.8	0	0
1	84	1	0	0	0	1	0	0	0	1	0	0	0	0	4.45	2	10.2234	1	0	0	0	0	7	1	0	0	0	1	1.8	0	0
1	67	1	0	0	1	1	0	0	0	1	0	0	0	0	4.78	2	5.92426	0	0	1	0	0	6	0	1	0	1	612	2	0	0
1	66	0	0	0	0	0	0	0	1	0	0	0	0	0	4.74	3	9.41589	0	0	1	0	0	6.5	0	0	0	1	22	3	0	0
1	58	0	0	0	1	0	1	0	1	0	0	0	0	0	4.4	1	6.07764	0	0	1	0	0	5.5	0	0	0	0	58.71	2.89	0	0
1	45	0	1	0	0	0	0	0	1	0	0	0	0	0	5.31	1	8.49903	1	0	0	0	0	7	0	0	0	0	43.6	5.7	0	0
1	68	1	1	0	1	0	0	0	1	0	0	1	1	0	4.4	4	9.80151	1	0	1	0	0	7	0	1	0	1	43	1	0	0
1	55	0	0	0	1	1	0	0	1	0	0	0	0	0	5.7	2	10.6768	1	0	1	0	0	6	1	1	0	1	1090	1	0	0
1	58	1	0	1	0	0	0	0	1	1	0	0	1	0	8.83	2	8.78539	0	1	1	0	0	5.5	1	1	0	1	765.5	35	2	0.5
1	55	0	0	0	0	0	0	0	1	0	0	0	0	0	5.17	2	8.28753	0	0	0	0	0	5	1	1	0	0	57.8	13.2	0	0
0	52	1	0	1	0	0	0	0	1	0	0	0	0	0	5.86	1	3.61092	0	0	1	0	0	5.5	0	1	0	1	52.93	0	0	0
1	44	1	0	0	0	0	0	0	1	0	0	0	1	0		1	6.12249	0	0	1	1	1	6.5	0	1	0	1	249.27	1.92	0	0
1	84	1	0	0	1	0	0	0	1	1	0	0	0	0	5.37	1	6.64898	0	0	0	0	0	9	0	0	0	0	525.48	7.7	2.82	2.82
0	31	0	0	0	0	0	0	0	0	0	0	0	1	0	4.5	2	5.49306	0	1	1	0	0	6.5	0	1	0	1	31.76	0	0	0
1	42	1	0	0	0	0	0	0	1	0	0	1	0	0	4.31	2	7.1554	0	0	1	1	0	5.5	0	1	0	1	10.59	0.97	0	0
1	72	1	0	0	0	0	0	0	0	1	0	0	0	0	5.22	2	8.48859	0	0	1	1	1	6	1	1	0	1	11.55	0.97	0	0
1	80	1	1	0	1	0	0	0	0	1	0	0	0	0	4.21	2	9.77252	1	0	1	0	0	7	0	1	1	1	76	5	0	0
0	59	1	1	0	0	0	1	0	1	0	0	0	1	0	4.55	3	4.92725	0	0	1	0	0	6	0	1	0	1	55	1	0	0
1	64	0	0	0	0	0	1	0	1	0	0	1	0	0	4.8	2	9.71896	1	0	1	0	0	6	0	1	0	0	19.25	0	0	0
1	36	1	1	0	0	0	0	0	1	0	0	0	0	0	5	1	3.61092	0	0	0	0	0	6.5	0	1	0	0	31.1	3	0	0
1	59	1	0	0	0	1	0	0	0	1	0	0	0	0	4.31	1	6.20859	0	1	1	0	0	7	0	1	0	1	38	0	0	0
1	65	1	0	0	0	1	0	1	1	0	0	0	0	0	4.97	1	7.38337	1	0	0	0	0	6	0	1	0	1	7077	9	0	0
1	48	1	1	0	0	0	0	0	0	0	0	0	1	0		1	7.6774	0	0	0	0	0	5	1	0	0	1	53.2	5.5	0	0
1	59	1	1	0	0	0	0	0	1	1	1	0	1	0	4.08	1	5.51745	0	0	1	0	0	6	0	1	0	0	30.8	21.5	0	0
0	56	0	0	0	0	0	1	0	0	0	0	0	0	0	5.05	1	6.04025	0	0	0	0	0	7.5	0	0	0	0	23.1	2.9	0	0
1	58	1	0	0	0	0	0	0	1	0	0	0	1	0	5.73	5	8.64136	0	0	0	0	0	7.5	0	0	1	0	9.5	4	0	0
1	64	0	0	0	0	0	0	0	1	0	0	1	0	0	5.28	2	8.17047	1	0	1	0	0	6	1	1	0	1	743.95	1.92	0	0
1	70	0	0	1	1	0	0	0	0	0	0	1	0	0	5.91	2	9.84522	1	0	1	0	0	6	1	1	1	1	1278	15.8	1	0.5
0	72	1	1	0	0	0	0	0	0	0	0	0	0	0		2	4.91265	0	1	1	0	0	6	1	1	0	0	151.9	21	1.74	0
1	80	1	1	0	1	0	0	0	0	1	0	0	0	0	4.21	2	8.7323	1	0	1	0	0	7	0	1	1	1	76	5	0	0
1	52	0	0	0	0	1	0	0	0	0	0	0	0	0	3.71	1	10.2934	1	1	1	0	0	7.5	1	1	1	1	1386.1	4.3	0	0
0	72	1	1	0	0	0	0	0	1	1	0	0	1	0	6.25	1	4.00733	0	0	1	0	0	6.5	1	1	0	1	50	0	0	0
0	57	1	1	0	0	0	0	0	1	0	1	0	0	0	5.05	1	4.04305	0	0	1	0	0	6.5	0	1	0	1	8	20	0	0
1	63	0	0	1	0	0	0	1	0	0	0	0	0	0	9.43	1	10.0573	1	0	1	1	0	6.5	0	1	0	1	100.09	6.74	0	0
1	51	1	0	0	0	0	1	0	1	0	0	0	1	0	4.76	3	6.49677	0	0	1	0	0	6	1	1	0	1	212.56	0	0	0
0	65	1	1	1	0	0	0	0	1	0	0	0	1	0		3	6.75577	1	1	1	0	0	6	1	1	0	1	784.4	5.2	2	0
1	73	0	0	0	0	0	0	0	1	0	0	1	1	0	5.7	2	9.89888	1	0	1	0	0	6.5	1	1	1	1	1661.5	1.3	0	0
1	74	1	1	0	1	0	0	0	1	0	1	0	0	0	4.92	2	10.0079	1	0	1	0	0	6	1	1	1	1	628	3	0	0
1	36	1	0	0	0	0	0	0	1	0	0	0	0	0	4.86	2	6.42972	0	0	0	0	0	6	0	0	0	1	177.2	3.7	0	0
0	39	0	0	0	0	0	0	0	0	0	0	0	0	0		2	7.49887	0	0	1	0	0	5.5	0	1	0	1	259.85	18.29	0	0
1	70	1	0	0	0	0	0	0	1	0	0	0	1	0		4	7.92226	0	1	1	1	0	6	1	1	0	1	386.3	35.1	1.21	0
0	78	1	0	0	1	0	0	0	0	1	0	0	0	0	5.3	1	6.44413	0	0	0	0	0	7	0	0	1	0	3.1	0.2	0	0
1	67	1	0	1	0	0	0	1	0	0	1	0	1	0		2	10.1883	1	1	1	1	0	6.5	1	1	1	1	1285.6	12.6	1.92	0
0	64	1	0	0	0	0	0	0	0	0	1	0	0	0	4.48	4	8.48962	0	0	0	0	0	6.5	0	1	1	0	5.3	4.4	0	0
1	65	0	1	0	0	0	1	0	1	0	0	1	0	0	4.38	1	7.68156	0	0	0	0	0	6	0	1	0	1	227.2	24.8	3.49	1
0	61	1	0	0	0	0	1	0	1	0	0	0	0	0	5.11	1	5.8944	0	0	1	0	0	5.5	0	1	0	0	31.2	5.2	0	0
1	64	1	1	0	1	0	0	0	0	1	0	0	1	1	5.47	2	10.0016	1	0	1	0	0	6	1	1	1	1	12695.5	15.8	1	0.5
0	77	0	0	0	0	0	0	0	1	0	1	0	1	0	4.96	2	8.0067	1	0	0	0	0	6.5	0	0	0	1	75.8	4.2	0	0
0	64	0	0	0	1	0	0	0	0	0	0	0	0	0	5.63	2	7.90692	0	0	0	0	0	6.5	0	0	0	1	36.6	22.4	0	0
1	70	0	0	0	0	0	0	0	1	0	0	0	0	0	5.1	4	9.53921	0	0	1	0	0	6	0	1	0	1	111	1	0	0
1	61	0	1	0	0	0	0	0	1	0	0	0	0	0	5	2	5.56068	1	0	0	0	0	7.5	0	0	1	0	5	1.5	0	0
0	76	1	1	0	0	0	0	0	0	0	1	0	1	0	5.6	3	6.36647	0	0	1	0	0	5.5	0	1	0	1	459.85	11.55	0	0
1	51	1	0	0	0	0	1	0	1	0	0	0	0	0	4.63	2	7.01481	0	0	1	0	0	6	0	1	0	0	61.7	2.9	0	0
1	53	0	1	0	0	0	1	0	0	0	0	1	0	0	4.48	4	8.72388	0	0	0	0	0	5.5	1	0	1	1	521.5	3.6	0	0
1	43	1	0	0	0	1	0	0	1	0	0	0	0	0	5.02	2	7.67462	0	0	0	0	0	6	0	0	1	0	70.2	3.1	0	0
1	66	1	0	0	1	0	0	0	0	1	0	0	0	0	5.29	2	3.98898	0	0	0	0	0	5.5	0	0	0	0	32.6	1.8	0	0
1	44	0	0	0	0	0	0	0	1	0	0	1	1	0	4.84	2	7.89357	0	0	0	0	0	6.5	0	0	0	0	2.5	74.7	0	0
1	44	0	0	0	0	0	0	0	1	0	0	0	1	0	6.12	3	8.19423	0	0	1	0	0	5.5	1	1	0	1	17.54	1.92	0	0
1	60	1	0	0	0	0	0	0	1	1	0	0	0	0	4.37	3	8.03171	0	1	1	0	1	5.5	1	1	0	1	221	3.57	0	0
1	64	0	1	0	0	0	0	0	0	0	1	0	1	0	4.93	4	5.49717	0	0	0	0	0	5.5	0	0	0	1	26.4	18.1	0	0
0	64	1	0	0	0	0	0	0	0	0	0	0	0	0	4.63	2	7.00941	0	0	1	0	0	5.5	1	0	0	1	129.5	3.7	0	0
0	86	1	1	1	0	0	0	0	0	1	0	0	1	0	5.32	4	9.02774	0	0	1	1	0	5.5	1	1	0	1	155.91	0	0	0
0	80	1	1	0	0	0	0	0	1	1	1	0	0	0	5.07	1	5.42053	0	0	1	0	0	6	1	1	0	0	447.9	15.2	0	0
0	27	1	0	0	0	0	1	0	1	0	0	0	0	0	5.1	1	2.83321	0	0	1	0	0	6	0	1	0	1	66	0	0	0
0	48	0	0	1	0	0	0	0	1	0	1	1	1	0	4.11	2	8.77802	1	0	1	0	0	6	0	0	1	1	73.14	0.97	0	0
1	34	1	0	0	0	0	1	0	1	0	0	0	0	0	4.79	1	4.72739	0	0	0	0	0	7.5	0	0	0	1	49.9	3	0	0
0	34	1	0	0	0	0	0	0	0	0	0	0	0	0		2	8.28778	0	0	1	0	0	6	1	1	0	1	390.74	6.74	0	0
1	59	1	0	0	0	0	1	0	1	0	0	0	0	0	4.71	2	6.30079	0	0	1	0	0	5.5	1	1	0	1	15.4	2.3	0	0
1	51	1	0	0	0	0	0	0	1	1	0	0	0	0	4.3	1	4.38203	0	0	1	0	0	7	0	0	0	0	46.3	5.2	0	0
0	58	0	0	0	0	0	1	0	1	0	0	1	0	0	4.23	2	5.81413	1	1	1	0	0	6	1	1	0	0	382.1	9.8	0	0
0	32	1	0	1	0	0	1	0	1	0	0	0	0	0	5.08	3	6.50728	0	0	0	0	0	5.5	1	1	0	0	234.1	6.9	0	0
1	71	0	1	0	0	0	0	0	0	0	0	0	0	0	5.17	2	9.36203	0	0	1	0	0	6.5	0	1	0	1	8.1	2.8	0	0
0	63	0	0	0	1	0	1	0	1	0	0	1	0	0	4.66	1	8.60959	0	0	1	0	0	6.5	0	1	0	1	6.74	0.97	0	0
0	36	1	0	0	0	0	1	0	1	0	0	0	0	0	5.47	2	7.42893	0	0	0	0	0	7	0	0	0	1	209	2.7	2	0.5
1	62	1	0	0	0	1	0	0	1	1	0	1	0	0	5.5	1	6.68835	0	0	0	0	0	5.5	0	1	0	1	116	5.1	0	0
0	65	1	1	0	0	0	1	0	1	0	1	1	0	0	5.32	1	4.56435	0	0	0	0	0	5.5	1	1	0	0	57.8	12.3	0	0
0	46	1	0	0	0	0	1	0	1	1	0	1	0	0	4.89	2	5.54126	0	0	0	0	0	7.5	0	1	0	0	46.3	1.5	0	0
1	62	1	0	0	0	0	1	0	1	0	0	0	0	0	4.78	2	7.19293	0	0	0	0	0	9	0	0	0	0	66.8	1.1	0	0
1	74	1	0	0	0	0	1	1	0	0	1	0	0	0	5.42	2	7.19293	0	0	1	0	0	7	0	1	0	1	14.5	1.3	0	0
1	59	1	1	0	1	0	0	0	1	0	0	0	0	0	4.25	1	3.80666	0	0	1	0	0	6.5	0	1	0	1	553.2	0.1	0	0
0	66	1	0	0	0	0	0	0	1	1	0	0	0	0	17.08	1	4.45435	0	0	1	1	0	6	1	1	0	1	118	3	0	0
0	56	1	0	1	0	0	1	0	1	1	0	0	0	0	7.02	4	8.87682	0	0	1	0	0	6	0	0	0	1	146	2	0	0
0	27	1	0	0	0	0	1	0	1	0	0	0	0	0	4.52	1	6.07993	0	0	1	0	0	6.5	1	1	0	0	86	0	0	0
1	45	0	0	0	0	0	1	0	1	0	0	0	1	0	4.95	2	7.07072	1	0	0	0	0	9	0	0	0	0	50.1	7.6	0	0
0	27	0	0	0	0	0	1	1	1	0	0	0	0	0	5.51	3	9.4073	0	0	0	1	0	7	1	1	0	1	34.1	75.7	0	0
1	57	0	0	0	0	0	0	0	0	0	0	0	1	1	4.86	1	7.76217	0	0	0	0	0	6.5	1	1	1	1	1004.6	0.2	0	0
1	77	1	1	0	0	1	0	0	0	1	0	0	1	0	4.51	2	9.00332	1	0	0	0	0	6	1	1	0	1	345.2	11	0	0
1	80	0	0	1	1	0	0	0	0	0	0	0	0	0	5.57	1	8.61378	1	0	0	0	0	9	0	1	0	1	1194.5	45.2	0	0
1	81	1	0	0	1	0	0	0	1	1	0	1	0	0	4.24	1	8.91677	1	0	0	0	0	5.5	1	1	1	1	226.7	10.6	0	0
1	57	1	0	0	0	0	0	0	1	0	0	0	1	1	4.84	3	9.54144	0	0	0	0	0	6	1	1	0	1	9414.7	0.2	0	0
0	48	0	0	0	0	0	1	0	1	0	0	0	0	0	4.07	2	8.10802	0	0	0	0	0	6.5	0	1	0	1	74.7	1.7	0	0
0	62	1	0	0	1	0	0	0	0	1	0	0	0	0	4.94	1	8.13065	0	0	0	0	0	6.5	0	0	0	1	51.8	1.5	0	0
0	32	1	0	0	0	0	1	0	1	0	0	0	0	0	4.11	3	8.01102	0	0	0	0	0	5	0	1	0	0	2.7	1	0	0
0	56	0	0	0	0	0	1	0	1	0	0	0	0	0	5.36	2	5.79606	0	1	0	0	0	6.5	0	1	0	0	49.2	2.6	0	0
1	88	1	0	0	1	1	0	0	0	1	1	0	0	0	4.93	1	9.07246	1	0	1	0	0	6	0	0	0	0	50	8.66	0	0
1	60	1	0	0	1	1	0	0	0	0	1	0	0	0	5.34	1	7.13648	0	0	0	0	0	6.5	0	0	0	0	68.5	8.4	0	0
1	67	1	0	0	1	0	0	0	0	1	0	0	0	0	4.32	2	11.2532	1	0	0	0	0	6.5	1	1	0	1	1875.8	1.3	0	0
1	72	0	1	0	0	0	0	0	0	0	0	0	1	0	4.98	3	10.308	1	0	0	0	0	7	1	1	1	1	449.1	11.9	0	0
1	62	1	0	0	0	0	1	0	1	0	0	0	1	0	4.64	1	6.53669	0	0	1	0	0	6	0	1	0	1	25.02	0	0	0
1	48	0	0	1	1	0	0	0	1	0	0	1	0	0	4.13	2	7.79811	0	0	1	0	0	6.5	0	1	0	1	367.1	12.2	0	0
1	65	0	0	0	0	0	1	0	1	0	0	0	0	0	4.39	1	9.23269	0	0	1	0	0	7.5	1	1	1	1	990.4	23.2	0	0
1	74	1	0	0	0	0	1	0	1	0	0	0	0	0	5.04	2	9.33935	1	0	1	0	0	7	0	1	0	1	33.68	0	0	0
1	38	0	0	0	0	0	1	0	1	0	0	0	0	0	4.78	2	8.05261	0	0	0	0	0	5	1	1	0	1	32.7	137	0	0
1	32	1	0	0	0	0	1	0	1	0	0	0	0	0	5.11	1	7.81803	0	0	0	0	0	6	1	1	0	1	461.6	15.1	0	0
1	63	1	0	0	1	0	1	0	1	1	0	0	1	0	3.86	1	7.08506	0	0	0	0	0	5	1	1	0	0	25.7	3.1	0	0
1	30	0	0	0	0	0	0	0	0	0	0	0	0	0		2	8.20985	0	0	1	0	0	6.5	0	1	0	1	23.1	1.92	0	0
1	73	1	0	0	0	0	0	0	0	0	0	1	0	0	5.18	3	9.9829	1	1	1	0	0	6	1	1	0	1	731.7	4.8	1.78	1.1
1	37	0	0	0	0	0	1	0	1	0	0	0	0	0	4.46	4	8.52873	1	0	0	0	0	5.5	0	0	0	0	46.5	11.8	0	0
0	79	1	0	0	1	1	0	0	1	1	1	0	0	0	4.48	2	8.76327	0	0	1	0	0	7	0	1	0	1	2332.8	0.4	0	0
1	63	1	1	0	0	0	1	0	1	0	0	0	0	0	4.84	1	6.77079	0	0	0	0	0	5.5	1	1	0	1	57.6	9.9	0	0
1	74	1	1	0	1	0	0	0	0	1	0	0	0	0	4.88	1	7.3815	0	0	0	0	0	7.5	1	1	0	1	5.7	2	0	0
1	45	0	0	0	0	0	0	0	0	0	0	1	0	0	4.65	1	3.91202	0	0	1	0	0	6.5	0	0	0	0	31.6	30.3	0	0
1	69	1	1	1	1	0	0	0	0	1	0	0	0	0	4.39	2	9.28656	0	0	1	1	0	5.5	1	1	0	1	1933.1	2.89	0	0
1	61	0	0	0	0	0	1	0	1	0	0	0	1	0	4.93	2	10.0888	0	0	0	0	0	6	1	1	0	1	206.5	13.5	0	0
1	66	1	0	0	1	0	0	0	0	1	0	0	0	0	6.33	2	11.3662	0	0	0	0	0	6.5	0	0	0	0	2.4	1.2	0	0
1	73	1	0	0	0	0	0	0	0	1	0	0	0	0	5.96	1	7.06902	0	0	1	0	0	6	0	1	0	1	19	0.97	0	0
0	64	1	0	1	0	0	0	0	0	0	1	0	0	0	2.45	1	8.13681	0	0	0	0	0	7	0	0	1	0	3.85	0	0	0
1	68	1	1	1	0	0	1	0	0	0	0	0	1	0	13.09	2	7.27379	1	0	1	1	0	6	1	1	0	1	166	0	0	0
1	46	1	0	0	0	0	1	0	1	0	0	0	1	0	5.18	1	3.82864	0	0	1	0	0	5.5	1	1	0	1	1242.1	0.5	0	0
1	67	1	0	0	0	1	0	0	0	0	1	0	1	0	4.29	3	7.52294	0	1	1	0	0	6	1	1	0	0	35.2	1.7	0	0
1	79	1	1	0	0	0	0	0	0	1	0	0	0	0	4.85	1	8.82114	1	0	0	0	0	9	0	1	0	1	132.2	3.7	0	0
1	74	1	1	0	1	0	0	0	0	1	0	0	0	0	4.02	1	6.81892	1	1	1	0	0	7.5	1	1	1	1	2379.8	1.2	1.92	1
1	74	1	1	0	0	0	0	0	0	1	1	0	0	0	5.11	2	8.47533	1	0	0	0	0	7.5	1	1	1	1	91.1	15.2	1.23	1
1	72	1	0	0	1	1	0	0	0	1	0	0	0	0	4.5	1	6.39192	1	0	0	0	0	7.5	0	1	0	0	20.4	0.5	0	0
1	67	0	0	0	0	0	1	0	1	0	0	0	0	0	5.15	2	8.57301	0	0	0	0	0	5	1	0	0	1	196.33	72.18	2.82	0
1	56	1	0	0	1	0	0	0	1	1	0	0	0	0	5.56	1	9.22049	1	1	1	0	0	8.5	1	1	1	1	143.5	14.3	2	0.5
1	53	1	0	0	1	1	1	0	0	0	0	0	0	0		1	7.7878	1	1	1	0	0	6	1	1	0	1	162.04	5.54	0	0
1	63	1	1	0	1	0	0	1	0	1	0	0	0	0	4.46	1	5.75574	0	0	0	0	0	7.5	0	1	0	0	357.8	6.2	0	0
1	65	1	1	0	0	0	0	0	1	0	1	0	0	0	4.87	2	10.9078	1	0	0	0	0	5.5	1	1	0	0	4.3	3.7	0	0
1	67	1	0	0	1	0	0	0	0	1	1	1	0	0	4.8	1	7.36074	1	0	0	0	0	6	1	1	0	1	2162.8	15.9	2	0
1	61	0	1	0	0	0	0	0	1	0	0	1	0	0	5.48	3	9.88756	0	0	0	0	0	7	1	1	1	1	2064.4	8.6	2	0
1	53	1	0	1	1	1	0	0	1	1	0	0	1	0	5.45	1	6.82546	0	0	0	0	0	5.5	1	1	0	1	143.2	6.2	0	0
1	55	0	0	0	0	0	0	0	1	0	0	1	1	0	6.36	2	7.05186	1	0	0	0	0	7	1	0	1	1	77.5	53.4	2	0.5
1	66	0	1	0	0	0	0	0	1	0	0	0	0	0	4.04	1	10.0822	1	0	0	0	0	7.5	1	1	0	1	6.8	0.5	0	0
1	81	1	0	1	1	0	0	0	0	1	0	0	1	0	6.86	3	9.78454	1	0	0	1	0	6	0	1	0	1	237.6	2.2	0	0
1	56	1	0	1	0	0	0	0	1	0	0	0	0	0	5.09	5	9.34181	0	0	0	1	0	6	0	1	0	1	51.97	0	0	0
1	67	0	0	1	0	1	0	0	0	0	0	0	0	0	4.63	1	4.02535	0	0	0	0	0	6.5	0	1	0	0	463.6	19.8	0	0
1	59	1	1	0	0	0	0	0	1	0	0	0	1	0	4.09	1	3.17805	0	0	0	0	0	5	1	0	0	1	1243.6	10.2	1.21	0
1	63	0	0	0	1	0	0	0	0	0	0	1	1	0		1	7.11477	0	0	1	0	0	6.5	1	1	0	1	80	5.77	0	0
1	71	1	1	0	0	0	0	0	0	1	1	0	1	0	4.43	1	8.29455	1	0	1	0	0	5.5	1	1	0	1	501.7	0	0	0
1	62	0	0	0	0	0	1	0	1	0	0	0	0	0	6.44	2	7.05012	0	0	1	0	0	7	0	1	0	1	91.43	2.89	0	0
1	50	0	1	0	1	1	0	0	1	0	0	0	1	0	5.48	1	7.93451	0	0	0	0	0	5.5	1	0	1	1	488	23.1	0	0
1	74	1	0	0	1	0	0	0	1	1	0	0	0	0	4.71	2	7.49387	0	0	0	1	0	6	0	1	0	1	20.6	1.7	0	0
1	64	0	0	0	0	0	0	0	1	0	0	0	0	0	4.68	1	6.608	1	0	1	0	0	5.5	1	1	1	1	8053.7	4.3	2.41	1
1	66	0	1	0	0	0	1	0	1	0	0	0	0	0	5.41	3	8.13241	0	0	0	0	0	6	0	1	0	0	13.4	1.1	0	0
1	73	0	0	0	0	0	0	0	1	0	0	0	1	0		1	12.066	1	0	1	0	0	6	0	1	1	1	838.02	5.77	0	0
1	63	1	0	0	0	1	0	0	1	1	1	0	0	0	8.61	1	5.76205	0	0	0	0	0	5.5	1	1	0	1	194.8	4.3	0	0
1	59	0	0	0	0	0	1	0	0	0	0	1	1	0	4.08	1	8.08979	0	0	0	0	0	5	1	0	0	0	67.4	33.4	0	0
1	68	0	1	0	0	0	1	0	1	0	0	0	1	0	6.25	3	9.39058	0	0	0	1	0	6	0	0	0	1	140.2	12.2	0	0
1	38	1	0	0	0	0	0	0	1	0	0	0	0	0	5.33	1	6.95273	0	0	1	0	0	6.5	1	1	0	1	62.56	0.97	0	0
1	78	1	0	0	0	0	0	0	0	0	0	0	0	0	6.12	1	3.7612	0	0	0	0	0	6.5	0	1	0	0	6.6	3	0	0
1	75	1	1	0	0	0	0	0	1	0	0	0	1	0	6.22	1	6.13773	0	0	1	0	0	5.5	1	1	0	1	2559.12	0	0	0
0	69	0	0	1	0	0	0	0	0	0	1	1	0	0	4.7	3	7.18083	0	0	0	0	0	5.5	1	1	1	1	355.3	24.7	0	0
1	81	0	0	0	0	0	1	0	1	0	0	0	1	0	4.89	3	7.85787	0	0	0	0	0	8	0	0	0	0	2.8	1.1	0	0
1	76	1	0	0	0	0	0	0	0	1	1	0	1	0	5.5	2	9.93977	0	0	0	0	0	7	1	0	1	1	44.5	7.4	0	0
1	80	1	1	0	1	0	0	0	1	1	0	0	1	1		3	10.1207	1	1	1	0	0	6.5	1	1	0	0	32.1	0	0	0
1	82	1	1	1	1	0	0	0	0	0	1	0	0	0	6.58	2	8.68879	0	0	1	0	0	7	1	0	0	0	20	1.7	0	0
1	62	1	0	0	0	0	0	0	0	0	0	0	1	0		2	8.35773	0	1	1	0	0	6	1	1	0	1	1341.56	5.77	0	0
1	59	1	1	1	1	0	1	0	1	1	0	0	0	0	6.09	3	6.69208	0	0	1	0	0	6	1	1	0	1	39.5	9.7	3	1.2
1	43	1	0	0	0	0	0	0	1	0	0	1	0	0		2	6.32077	0	1	1	0	0	6.5	1	1	0	1	114.3	14.3	0	0
1	62	1	1	0	1	0	1	0	1	1	1	0	1	0	5.12	1	5.71373	0	1	1	0	0	6.5	1	1	0	1	495.8	2.1	0	0
1	63	1	1	0	0	0	0	0	1	0	0	0	1	0	4.83	2	7.2086	0	0	1	0	0	5.5	1	1	0	1	536.1	0.5	0	0
1	56	0	0	0	0	0	0	0	0	0	0	0	1	0		2	9.88919	1	0	0	0	0	7	0	0	1	1	236.3	18.3	0	0
1	57	0	0	0	0	0	0	0	0	0	0	1	1	0	4.78	1	4.90527	0	0	0	0	0	5	1	0	0	0	102.8	7.6	0	0
1	53	1	0	1	0	0	0	0	1	0	0	0	1	0	4.7	1	9.82882	0	0	0	0	0	5.5	1	1	0	1	514.7	1.1	0	0
1	66	1	0	0	0	0	0	0	0	0	0	0	0	0	9.37	1	8.85023	0	0	1	0	0	6	0	0	0	0	88	6.92	0	0
1	64	1	0	0	0	0	0	0	0	0	0	0	0	0		3	8.27512	0	0	1	0	0	5.5	1	1	0	1	15.41	0.97	0	0
1	60	0	0	0	0	0	1	0	1	0	0	0	0	0	5.21	3	6.71901	0	0	0	0	0	9	1	1	0	0	31.2	0.7	0	0
1	65	0	0	0	0	0	1	0	1	0	0	0	0	0	5.01	1	4.27667	0	0	1	0	0	7	0	0	0	0	20.3	15.8	0	0
1	68	0	1	1	1	0	1	0	1	0	0	0	0	0	6.22	2	5.50939	0	0	0	0	0	6.5	0	1	0	0	27.9	4.3	0	0
1	72	1	0	1	1	0	0	0	0	1	0	0	0	0	8.31	1	7.03262	1	0	1	0	0	6.5	0	1	0	1	190.4	6.7	1	0
1	43	1	0	0	0	0	1	0	1	0	0	0	0	0	4.91	1	3.68888	0	0	1	0	0	7.5	1	0	0	0	43.5	8.3	0	0
1	43	1	0	0	0	0	0	0	0	0	0	1	1	0		2	6.59715	1	0	1	0	0	5.5	1	1	0	1	136.75	0.97	0	0
1	35	1	0	0	0	1	0	0	1	0	0	0	0	0	4.56	1	9.49251	1	1	1	0	0	6.5	1	1	0	0	19.8	0	0	0
1	47	1	0	0	1	0	0	0	0	1	0	0	0	0	4.77	1	7.75319	1	0	1	1	0	6.5	1	1	0	1	703.66	0	0	0
1	56	1	0	0	0	0	0	0	1	1	0	0	0	0	5.08	2	11.6619	1	0	1	0	0	9	1	1	1	1	83.6	18.1	3.64	2.96
1	43	0	0	0	0	0	0	0	1	0	0	1	0	0	6.08	2	8.99814	0	1	1	1	0	5	1	1	0	1	20	12.52	0	0
1	37	0	0	0	0	0	0	0	1	0	0	0	0	0	5.22	2	7.41397	1	0	1	0	0	6	1	1	0	1	1805.56	3.97	0	0
1	44	1	1	1	0	0	0	0	1	1	0	0	1	0	9.46	1	9.35833	0	0	0	0	0	8	0	0	0	0	7.4	1.1	0	0
1	55	1	0	0	0	0	1	0	1	1	0	0	0	0	4.3	1	6.37843	0	0	1	0	0	6.5	0	1	0	1	117.8	12.4	0	0
1	70	0	0	0	0	0	1	0	1	0	0	0	1	0	5.08	2	10.4949	0	0	1	0	0	6	0	1	0	1	798.04	1.93	0	0
1	76	1	1	0	1	0	0	0	0	1	0	0	0	0	5.31	1	9.05835	0	0	1	0	0	6	0	1	0	1	2618.8	0.7	0	0
1	43	1	0	0	0	0	0	0	0	0	1	0	1	0	5.43	1	7.15774	1	0	0	0	0	8	0	1	0	0	4.3	2.3	0	0
1	62	1	0	0	0	0	0	0	0	1	0	1	1	0		4	6.78784	0	1	1	0	0	6	1	1	0	1	414.1	23.8	1.49	0
1	73	0	0	0	0	0	1	1	1	0	0	0	0	0	5.37	2	7.52132	1	0	1	1	0	6	1	1	1	1	7801.93	25.04	0	0
1	66	0	0	1	0	0	0	0	1	0	0	0	1	1	8.93	2	6.23441	1	0	1	0	0	5.5	1	1	0	1	2089	1	0	0
1	55	1	1	0	0	0	0	0	0	0	1	0	0	0	5.94	1	7.00851	1	0	1	0	0	5.5	1	1	0	1	8627.9	25.4	1.61	1
1	67	1	1	1	0	0	0	0	0	0	0	0	0	0		1	6.32436	0	0	1	1	0	5.5	1	1	0	1	1901	2.89	0	0
1	52	0	0	0	1	0	0	0	1	0	0	0	1	0	4.82	1	9.91041	1	0	1	0	0	6	1	1	1	1	127	9.6	0	0
1	51	1	0	0	0	0	0	0	1	0	0	0	0	0	4.23	1	7.56424	0	0	1	0	0	7	0	1	0	1	17.33	1.93	0	0
1	27	1	0	0	0	0	1	0	1	0	0	0	0	0	4.71	1	8.29555	1	0	1	0	0	5.5	1	1	0	1	168.53	4.82	0	0
1	74	1	0	0	1	0	0	0	0	0	1	0	0	0	5.22	1	4.77068	1	0	1	0	0	7	0	1	0	1	250.39	3.85	0	0
1	35	0	0	0	0	0	0	0	1	0	0	0	0	0	4.8	4	7.67183	1	0	1	0	0	6.5	0	1	0	1	449.73	8.67	0	0
1	75	0	1	1	0	0	1	0	1	0	0	0	0	0	5.76	1	9.96524	0	0	1	0	0	6	1	0	0	0	6.74	2.89	0	0
1	64	1	0	1	0	0	0	1	0	1	1	0	0	0		2	7.03086	0	0	1	1	0	7.5	1	1	0	0	20.22	0	0	0
1	30	1	0	0	0	0	0	0	1	0	0	1	1	0		1	8.02878	1	0	1	0	0	6.5	1	1	1	1	742	22	0	0
1	41	1	0	0	0	0	1	0	1	0	0	0	0	0	4.95	1	8.47052	1	1	1	0	0	6	1	1	0	1	92.45	0	0	0
1	81	0	1	0	0	1	0	0	0	0	0	0	0	0	5.43	2	7.34794	0	0	1	0	0	5.5	1	1	0	1	8627.9	25.4	1.61	1
1	48	1	0	0	0	0	0	0	1	0	0	0	1	0	6.51	4	8.55005	0	0	1	0	0	5.5	0	1	0	1	50	0	0	0
1	52	1	0	0	0	0	0	0	0	0	0	0	1	0		1	7.77528	0	0	0	0	0	5.5	1	1	0	1	74.9	4	0	0
1	49	0	0	0	0	1	0	0	1	0	0	0	0	0	5.31	2	7.64396	0	1	1	1	0	5	1	1	0	0	69.34	22.15	0	0
1	66	0	0	1	0	0	0	0	1	0	0	0	1	1	8.93	2	8.32288	0	0	0	0	0	5.5	0	1	0	1	552.9	0.2	0	0
1	70	0	1	0	0	0	1	0	1	0	1	0	0	0	3.85	1	9.08478	1	0	1	1	0	6.5	1	1	0	1	10177.6	7.7	0	0
1	67	1	0	0	0	0	0	1	0	0	1	0	1	0	5.44	1	9.03491	1	0	1	0	0	6	1	1	0	1	922.57	9.63	0	0
1	31	0	0	0	0	0	0	0	1	0	0	1	1	0		1	7.59539	0	0	1	0	0	6.5	0	0	0	0	4.82	0.97	0	0
1	69	1	1	0	0	0	1	0	1	0	0	0	1	0	4.42	5	12.3149	0	0	1	0	0	6.5	0	0	0	0	40.93	0	0	0
1	49	1	0	0	0	0	1	0	1	0	0	0	0	0	4.76	2	6.58064	0	0	1	0	0	6	0	1	0	0	48.89	1.93	0	0
1	49	1	0	0	0	0	0	0	1	0	0	0	1	0	4.29	1	5.97126	0	0	1	0	0	5.5	1	1	0	1	502.7	4.82	0	0
1	65	1	0	0	1	0	0	0	0	1	0	0	0	0	4.07	1	8.51919	0	0	1	0	0	6	0	0	0	0	1.93	0	0	0
1	56	0	0	0	0	0	0	0	1	0	0	0	1	0	5.04	2	6.9976	1	0	0	0	0	5.5	1	1	0	1	1678.54	9.63	0	0
1	65	0	1	1	1	0	0	0	1	0	0	0	1	1	14.86	1	10.6465	1	0	1	1	1	6	1	1	0	1	3496.15	20.22	0	0
1	42	1	0	0	0	1	0	0	1	1	0	0	0	0		1	5.42053	0	0	1	0	0	6	0	1	0	0	22	0.97	0	0
1	30	0	0	0	0	0	1	0	1	0	1	0	0	0	4.05	4	11.0843	0	0	1	0	0	6	1	1	1	1	3097.46	94.38	0	0
1	19	1	0	0	1	0	1	0	1	0	0	0	0	0	4.33	1	8.44913	1	0	0	1	0	6	0	1	0	0	22.8	1.4	0	0
1	68	0	1	1	1	0	0	1	1	0	0	0	1	0	4.57	1	8.17414	0	0	0	0	0	6.5	0	0	0	1	1251.6	0.7	0	0

## Sheet: Sheet2
方程中的变量													曲线下方的区域
		B	标准误差	瓦尔德	自由度	显著性	Exp(B)	EXP(B) 的 95% 置信区间					检验结果变量	区域	标准 错误a	渐近显著性b	渐近 95% 置信区间
								下限	上限								下限	上限
步骤 1a	age	0.016	0.008	3.888	1	0.049	1.016	1	1.033				预测概率	0.767	0.021	0	0.726	0.807
	LUTS	0.556	0.329	2.852	1	0.091	1.744	0.915	3.325				预测概率	0.727	0.023	0	0.681	0.772
	Fever	1.015	0.821	1.53	1	0.216	2.76	0.553	13.784				检验结果变量 预测概率 至少有一个在正实际状态组与负实际状态组之间的绑定值。统计可能有偏差。
	Urologic neoplasms	-0.897	0.322	7.755	1	0.005	0.408	0.217	0.767				a 按非参数假定
	Urological endoscopic surgery	0.252	0.254	0.98	1	0.322	1.286	0.781	2.117				b 原假设：真区域 = 0.5
	NUP	-0.459	0.106	18.904	1	0	0.632	0.514	0.777
	lnreads	0.368	0.072	26.205	1	0	1.445	1.255	1.664
	Urine cultures	0.875	0.318	7.566	1	0.006	2.399	1.286	4.476
	Clarity	-0.443	0.318	1.939	1	0.164	0.642	0.345	1.198					DeLong's test for two correlated ROC curves
	Glycosuria	0.81	0.512	2.502	1	0.114	2.248	0.824	6.132
	Protein	0.302	0.231	1.709	1	0.191	1.353	0.86	2.128				data: roc1 and roc2
	Occult blood	0.321	0.265	1.465	1	0.226	1.378	0.82	2.317				Z = 2.304, p-value = 0.02122
	Nitrite	0.825	0.43	3.682	1	0.055	2.282	0.982	5.3				alternative hypothesis: true difference in AUC is not equal to 0
	Urine casts	0.235	0.183	1.635	1	0.201	1.264	0.882	1.812				95 percent confidence interval:
	常量	-2.092	0.704	8.819	1	0.003	0.123						0.005978526 0.074089162
步骤 8a	age	0.021	0.008	6.972	1	0.008	1.021	1.005	1.037				sample estimates:
	Urologic neoplasms	-0.787	0.312	6.348	1	0.012	0.455	0.247	0.84				AUC of roc1 AUC of roc2
	NUP	-0.48	0.103	21.549	1	0	0.619	0.506	0.758				0.7665479 0.7265141
	lnreads	0.372	0.07	28.022	1	0	1.451	1.264	1.666
	Urine cultures	0.948	0.312	9.242	1	0.002	2.581	1.4	4.755
	Glycosuria	0.976	0.505	3.728	1	0.054	2.654	0.985	7.146
	Nitrite	0.917	0.422	4.725	1	0.03	2.502	1.094	5.721
	常量	-2.109	0.629	11.257	1	0.001	0.121
a 在步骤 1 输入的变量：age, LUTS, Fever, Urologic neoplasms , Urological endoscopic surgery, NUP, lnreads, Urine culture, Clarity, Glycosuria, Protein, Occult blood , Nitrite, Urine casts 。
Uropathogens(+) ~ Urologic neoplasms + Glycosuria + Nitrite+Urine cultures + NUP +age + lnreads
	UN(Urologic Neoplasms泌尿系肿瘤)	UGLU (urine glucose)尿糖	NIT亚硝酸盐	urine culture尿培养	Number of uropathogens	age
	yes	positive	positive	positive
	no	negative	negative	negative

## Sheet: Sheet3
Characteristics	level	Overall	UCB(140)	UPB(401)	OR	CI	P
Age	mean±SD	58.3 (14.3)	55.2 (16.5)	59.4 (13.2)	1.02	1.007-1.035	0.003
Male	man	339 (62.7)	96 (68.6)	243 (60.6)	0.7	0.468-1.061	0.094
Hypertension	+	147 (27.2)	34 (24.3)	113 (28.2)	1.22	0.785-1.906	0.373
Diabetes	+	74 (13.7)	14 (10.0)	60 (15.0)	1.58	0.855-2.934	0.144
LUTS	+	115 (21.3)	17 (12.1)	98 (24.4)	2.34	1.342-4.08	0.003
Hematuria	+	63 (11.6)	18 (12.9)	45 (11.2)	0.86	0.478-1.536	0.604
Flank pain	+	209 (38.6)	63 (45.0)	146 (36.4)	0.7	0.474-1.034	0.073
Fever	+	21 (3.9)	2 (1.4)	19 (4.7)	3.43	0.789-14.923	0.1
Urinary calculi	+	358 (66.2)	100 (71.4)	258 (64.3)	0.72	0.474-1.098	0.128
BPH	+	125 (23.1)	30 (21.4)	95 (23.7)	1.14	0.715-1.812	0.585
Urologic neoplasms	+	85 (15.7)	25 (17.9)	60 (15.0)	0.81	0.485-1.351	0.418
Urological anatomical and functional abnormalities UAFA	+	87 (16.1)	24 (17.1)	63 (15.7)	0.9	0.538-1.508	0.691
Urological endoscopic surgery	+	160 (29.6)	35 (25.0)	125 (31.2)	1.36	0.878-2.103	0.169
Nephrostomy or cystostomy	+	14 (2.6)	2 (1.4)	12 (3.0)	2.13	0.47-9.631	0.327
NUP (number of urinary tract microbiological species)	mean±SD	1.9 (1.1)	2.2 (1.2)	1.9 (1.1)	0.77	0.651-0.906	0.002
Ln(reads)	mean±SD	7.6 (1.9)	6.8 (1.8)	7.9 (1.8)	1.39	1.246-1.551	0
Urine cultures	+	167 (30.9)	16 (11.4)	151 (37.7)	4.68	2.678-8.182	0
fasting plasma glucose FPG	mean±SD	5.3 (1.7)	5.2 (1.6)	5.4 (1.7)	1.1	0.954-1.276	0.183
Color	红色	36 (6.7)	10 (7.1)	26 (6.5)	0.9	0.423-1.92	0.788
clarity	混浊	446 (82.4)	121 (86.4)	325 (81.0)	0.67	0.39-1.157	0.152
glycosuria	+	46 (8.5)	5 (3.6)	41 (10.2)	3.07	1.19-7.945	0.02
ketonuria	+	39 (7.2)	8 (5.7)	31 (7.7)	1.38	0.62-3.084	0.429
PH	mean±SD	6.2 (0.7)	6.2 (0.5)	6.3 (0.8)	1.21	0.922-1.586	0.171
protein	+	281 (51.9)	60 (42.9)	221 (55.1)	1.64	1.11-2.414	0.013
occult blood	+	420 (77.6)	100 (71.4)	320 (79.8)	1.58	1.017-2.454	0.042
nitrite	+	85 (15.7)	8 (5.7)	77 (19.2)	3.92	1.842-8.348	0
leukocyte enzymes	+	391 (72.3)	94 (67.1)	297 (74.1)	1.4	0.921-2.122	0.116
White blood cells	mean±SD	699.8 (2315.7)	324.1 (1481.8)	830.9 (2531.7)	1	1-1	0.043
epithelial cells count	mean±SD	8.8 (15.8)	8.3 (17.5)	9.0 (15.2)	1	0.99-1.016	0.641
urine casts	mean±SD	0.4 (1.0)	0.3 (0.6)	0.5 (1.1)	1.29	0.958-1.724	0.094
pathological casts	mean±SD	0.2 (0.6)	0.1 (0.2)	0.2 (0.7)	1.52	0.773-3.001	0.223

## Sheet: Sheet4
1	2	3	4	5	6	7	8	9	10	11
Uropathogens	age	cancer	NTS	lnreads	Urine culture	glycosuria	nitrite	pred1	linear.predictor	points
1	52	0	3	10.2031	0	0	0	0.79075	1.32945	155.259
1	74	0	1	8.70434	0	0	0	0.899074	2.18697	176.199
0	47	0	3	9.71547	0	0	0	0.739655	1.04418	148.292
1	51	0	4	10.4067	1	0	0	0.864471	1.85294	168.042
0	83	1	1	6.79571	0	0	1	0.857359	1.79353	166.591
1	65	0	1	7.79194	1	0	1	0.971413	3.52579	208.891
1	56	0	4	8.48715	0	0	0	0.572977	0.294007	129.974
0	68	1	5	8.464	0	0	0	0.324754	-0.732007	104.919
0	66	0	5	8.65382	1	0	0	0.737292	1.03194	147.994
1	71	0	1	8.91153	1	0	1	0.983161	4.06706	222.109
1	83	0	3	10.3679	1	0	0	0.951749	2.98188	195.609
0	79	0	3	5.68017	0	0	0	0.551242	0.205691	127.817
1	60	0	3	9.39657	0	0	0	0.767656	1.19512	151.978
0	48	0	4	8.04238	0	0	0	0.49062	-0.0375235	121.878
0	67	0	5	7.24922	1	0	0	0.629429	0.529768	135.731
1	56	0	5	11.1172	0	0	0	0.688594	0.793552	142.172
0	65	0	1	9.05111	0	0	0	0.893726	2.12938	174.792
0	35	0	2	6.57786	0	0	0	0.526659	0.106739	125.401
1	67	1	3	7.93308	1	0	0	0.722473	0.956763	146.158
0	66	0	4	7.62315	0	0	0	0.544827	0.179792	127.185
1	40	0	6	10.5237	0	0	0	0.440563	-0.238876	116.961
1	51	0	2	7.88458	0	0	0	0.716082	0.92511	145.385
1	52	1	3	6.71296	0	0	0	0.319375	-0.756647	104.318
0	41	0	5	7.50934	0	0	0	0.297183	-0.860749	101.776
0	68	0	2	9.77446	0	0	0	0.878823	1.98133	171.177
0	20	0	2	8.16309	0	0	0	0.595257	0.38574	132.214
1	56	0	5	10.0693	1	0	0	0.794372	1.35148	155.796
1	56	0	1	10.0105	1	0	0	0.962597	3.24787	202.105
1	64	0	2	9.94213	1	0	0	0.94828	2.9088	193.825
1	56	0	6	9.90239	0	0	0	0.465488	-0.138268	119.418
1	70	0	6	8.44849	0	0	0	0.403928	-0.389123	113.292
1	71	0	3	7.1285	0	0	0	0.640821	0.578931	136.931
1	29	0	4	7.91169	0	0	0	0.38218	-0.480307	111.066
0	63	0	4	8.17836	0	0	0	0.580361	0.324256	130.713
1	60	0	3	8.55872	1	0	0	0.861907	1.83122	167.511
0	76	0	6	9.43284	0	0	0	0.525429	0.101802	125.28
1	79	0	1	10.8569	0	0	0	0.956564	3.09207	198.3
0	62	0	4	9.84028	0	1	0	0.869679	1.89812	169.145
0	62	0	3	6.81564	0	0	0	0.568508	0.275766	129.528
1	55	0	2	9.71342	1	0	0	0.933202	2.63696	187.187
1	77	0	1	9.85393	1	0	1	0.989464	4.54237	233.715
1	61	0	1	6.60935	1	1	0	0.955267	3.06129	197.549
1	76	0	3	9.99164	1	0	0	0.936824	2.69658	188.643
0	79	0	2	6.39024	0	0	0	0.721037	0.949614	145.983
1	57	0	6	9.3183	0	0	0	0.417031	-0.334973	114.615
0	41	0	1	8.22844	0	0	0	0.790056	1.32526	155.156
1	65	0	2	7.32053	0	0	0	0.732145	1.00553	147.349
1	73	0	2	8.88945	1	0	1	0.973935	3.62075	211.21
0	81	0	4	7.13489	0	0	0	0.576684	0.309175	130.344
1	68	0	2	8.40402	0	0	0	0.81323	1.47114	158.718
1	56	1	1	7.15851	0	0	1	0.79714	1.36852	156.212
1	60	1	1	8.04943	1	0	1	0.938842	2.73119	189.488
1	66	0	4	7.41698	0	0	0	0.525736	0.103036	125.311
0	52	0	3	6.90174	0	0	0	0.525074	0.100382	125.246
1	31	0	1	8.4145	1	0	0	0.894269	2.13511	174.932
1	31	0	3	7.20712	0	0	0	0.444839	-0.221547	117.384
1	68	0	3	10.0303	0	1	0	0.929098	2.57291	185.623
1	64	0	1	7.29845	1	0	0	0.917144	2.40416	181.502
1	65	0	1	6.85013	0	0	0	0.787511	1.30999	154.783
1	47	0	2	9.02822	1	0	0	0.90167	2.21592	176.905
1	48	0	1	8.6063	1	0	0	0.928187	2.55916	185.287
1	47	1	1	6.58341	1	0	0	0.730778	0.998574	147.179
1	54	0	3	7.9413	0	0	0	0.629222	0.528882	135.709
1	44	0	3	8.58279	0	1	0	0.822906	1.53616	160.306
0	59	0	4	6.84162	0	0	0	0.436256	-0.25637	116.534
1	73	0	4	8.47178	0	0	0	0.654963	0.640929	138.445
1	32	0	3	6.45047	0	0	0	0.381664	-0.482493	111.012
1	53	0	2	7.77317	0	0	0	0.716085	0.925123	145.385
1	35	0	3	8.50835	0	0	0	0.585613	0.345859	131.24
1	55	0	2	10.8959	0	0	0	0.893707	2.12917	174.787
1	63	0	3	8.97322	0	0	0	0.750213	1.09975	149.649
1	48	0	2	9.4409	0	0	0	0.808807	1.44227	158.014
1	6	0	4	10.0541	0	0	0	0.460125	-0.159839	118.891
1	61	0	1	4.49981	0	0	0	0.587108	0.352021	131.391
1	57	0	5	9.1507	1	0	0	0.73696	1.03023	147.952
1	43	0	2	7.8148	0	1	0	0.846717	1.70908	164.529
0	37	1	1	4.85981	1	0	1	0.743956	1.06663	148.841
0	70	0	1	5.03044	0	0	0	0.676177	0.73626	140.773
1	65	0	2	7.04316	1	0	0	0.864162	1.85029	167.977
0	53	0	5	7.50879	1	0	0	0.583216	0.335991	130.999
0	30	0	1	9.55379	0	0	0	0.830685	1.59049	161.633
1	40	0	1	10.4318	1	0	0	0.955757	3.0728	197.83
1	63	0	1	9.29734	0	0	0	0.898399	2.17956	176.018
0	84	1	2	6.43775	0	0	0	0.570593	0.284272	129.736
1	62	1	5	11.5494	1	0	1	0.896355	2.15737	175.476
1	40	0	2	5.31812	0	0	0	0.435726	-0.258527	116.481
1	68	0	4	8.37793	1	0	0	0.810043	1.45029	158.209
1	70	0	1	5.09375	0	0	0	0.681317	0.75983	141.349
1	50	0	2	7.22402	0	0	0	0.658913	0.658452	138.873
1	61	0	1	10.0658	1	0	0	0.966823	3.37217	205.14
1	48	0	3	8.07278	0	0	0	0.61144	0.453369	133.865
0	50	0	3	7.52618	0	0	0	0.57233	0.291365	129.909
0	56	0	4	8.4198	0	0	0	0.566832	0.268935	129.362
0	30	0	2	8.06306	0	0	0	0.635513	0.55594	136.37
1	58	0	2	6.16542	0	0	1	0.793714	1.34746	155.698
1	60	0	1	5.34711	1	0	0	0.831281	1.59473	161.737
0	73	1	2	8.79785	0	0	0	0.718032	0.934722	145.62
0	80	0	3	8.73085	0	0	0	0.79611	1.36216	156.057
1	39	0	2	7.54592	0	0	0	0.63416	0.550107	136.228
0	52	0	3	8.16166	0	0	1	0.815567	1.4866	159.096
1	86	1	1	9.01809	0	0	0	0.853954	1.76596	165.918
1	52	0	1	10.0508	1	0	1	0.98365	4.09706	222.841
1	37	0	1	10.3232	1	0	1	0.979912	3.88734	217.72
0	32	0	3	9.02341	0	0	0	0.616655	0.475375	134.403
1	63	0	5	7.26123	0	0	0	0.378304	-0.496755	110.664
1	31	0	2	10.1687	0	0	0	0.795854	1.36058	156.019
0	33	0	2	7.37901	0	0	0	0.589889	0.363507	131.671
0	36	0	2	8.43098	0	0	0	0.693678	0.817373	142.754
1	51	0	4	9.61814	0	1	0	0.830227	1.58724	161.553
0	45	0	1	7.17549	0	0	0	0.734239	1.01624	147.61
1	44	0	1	10.3722	0	0	0	0.898949	2.1856	176.165
1	56	0	4	8.55507	0	0	0	0.579152	0.319293	130.591
1	82	0	3	9.22493	0	0	0	0.830276	1.58759	161.562
0	62	0	3	7.67043	0	0	0	0.64428	0.593992	137.299
0	49	0	3	9.50584	0	0	0	0.732554	1.00762	147.4
0	72	0	1	8.50694	0	0	0	0.888152	2.072	173.391
1	38	0	2	7.58782	0	0	0	0.632966	0.544962	136.102
1	29	0	1	10.3722	1	0	0	0.943876	2.82244	191.716
1	38	0	2	9.3722	1	0	1	0.955826	3.07445	197.87
1	51	0	3	10.362	1	0	1	0.962058	3.23302	201.742
1	70	0	4	8.67454	0	0	0	0.657952	0.654183	138.769
0	39	0	1	5.46806	0	0	0	0.563683	0.256125	129.049
1	60	0	2	9.99154	1	1	0	0.978545	3.82011	216.078
1	76	0	1	4.85203	0	0	0	0.688755	0.794303	142.191
1	51	0	1	8.18813	1	0	0	0.921703	2.46571	183.005
1	52	0	2	6.88551	0	0	0	0.639666	0.573915	136.809
0	19	0	2	7.01481	0	0	0	0.484383	-0.0624895	121.269
1	57	1	1	10.4202	1	0	1	0.97212	3.55156	209.521
1	72	0	2	9.60306	1	0	0	0.950193	2.94851	194.795
1	73	1	2	7.19968	0	0	0	0.584129	0.339745	131.091
1	68	1	1	7.10497	1	0	0	0.835945	1.62836	162.558
1	55	1	3	7.5369	0	0	0	0.404277	-0.387674	113.328
1	47	0	1	9.97827	1	0	0	0.954747	3.04918	197.253
1	40	0	1	5.88332	0	0	0	0.606223	0.431465	133.33
0	40	0	1	9.64511	0	0	0	0.861991	1.83192	167.529
1	66	0	1	7.09257	0	0	0	0.805493	1.42099	157.494
0	47	1	1	7.90212	0	0	0	0.632159	0.541492	136.017
1	62	0	2	10.1205	0	1	0	0.950809	2.9616	195.114
1	60	0	1	9.20483	1	0	1	0.981073	3.94807	219.203
1	63	0	1	8.81863	0	0	0	0.880938	2.00134	171.666
1	46	0	1	5.64191	0	0	0	0.614449	0.466052	134.175
1	63	0	3	7.28482	0	0	0	0.615663	0.471179	134.3
0	74	0	4	6.41836	1	0	0	0.699567	0.845235	143.434
0	64	0	3	4.85203	0	0	0	0.398008	-0.413771	112.691
1	49	0	2	5.23644	0	0	0	0.474462	-0.102241	120.298
0	63	0	1	5.69373	0	0	0	0.698041	0.837989	143.257
1	58	1	3	7.83043	0	0	0	0.446168	-0.216167	117.516
1	48	0	3	7.75061	0	1	0	0.787401	1.30933	154.767
1	65	0	1	8.99888	1	0	1	0.981569	3.97512	219.864
0	58	0	2	6.38519	0	0	0	0.625303	0.512117	135.3
1	36	0	1	9.13238	1	0	0	0.924567	2.50609	183.991
1	56	0	2	7.70931	0	0	0	0.723838	0.963578	146.324
1	44	0	1	7.08255	0	0	0	0.723301	0.960895	146.259
0	34	0	1	6.99851	0	0	0	0.673085	0.722171	140.429
1	72	1	1	9.37118	1	0	1	0.969886	3.47218	207.582
0	56	0	2	6.99026	0	0	0	0.667275	0.695886	139.787
0	33	0	2	8.09255	0	0	0	0.652296	0.629147	138.158
0	51	0	1	8.26796	1	0	0	0.923821	2.49543	183.731
1	68	0	2	5.89715	0	0	0	0.631315	0.537864	135.929
1	57	1	1	8.33878	0	0	0	0.713306	0.911493	145.052
1	69	0	1	9.07864	1	1	0	0.984427	4.14652	224.049
1	56	0	2	9.95042	1	0	0	0.939683	2.74593	189.848
1	66	0	2	6.82763	0	0	0	0.69905	0.842779	143.374
1	65	0	4	4.59512	0	0	1	0.487232	-0.0510813	121.547
0	62	0	2	5.826	0	0	0	0.595539	0.386912	132.243
0	52	0	3	5.93225	0	0	0	0.435229	-0.260547	116.432
0	64	0	1	4.27667	0	0	0	0.582046	0.331179	130.882
1	36	0	1	4.66344	0	0	1	0.692431	0.811509	142.611
0	53	0	2	5.26269	0	0	0	0.497626	-0.0094941	122.563
0	42	0	2	8.49413	0	0	0	0.72419	0.965344	146.367
0	71	0	1	6.16542	0	0	0	0.764865	1.17954	151.598
0	29	0	3	7.29912	0	0	0	0.443052	-0.228783	117.208
1	56	0	2	7.71244	0	0	0	0.724071	0.964746	146.353
1	53	1	2	9.49243	1	0	1	0.933616	2.64361	187.349
0	34	0	3	6.10925	0	0	0	0.36169	-0.568038	108.923
1	31	0	4	6.92756	0	0	1	0.527962	0.111966	125.529
1	58	1	1	10.6248	1	0	0	0.93885	2.73132	189.491
0	60	0	3	7.38647	0	0	0	0.609876	0.446791	133.705
1	46	0	2	8.93023	0	0	0	0.770418	1.21067	152.358
1	60	0	1	7.01031	0	0	1	0.898718	2.18307	176.103
0	54	0	2	7.37149	0	0	0	0.689188	0.796326	142.24
1	77	1	1	7.50659	0	0	0	0.734301	1.01655	147.618
1	64	0	1	8.52119	1	0	1	0.977611	3.77654	215.014
1	74	0	1	8.6348	1	0	0	0.957267	3.10911	198.716
0	38	0	2	6.69456	0	0	0	0.552905	0.212416	127.981
1	71	0	2	9.67583	1	0	1	0.979608	3.87203	217.346
1	56	0	1	7.34213	0	0	0	0.78692	1.30646	154.697
1	64	0	3	7.6406	1	0	1	0.923407	2.48956	183.587
1	72	0	1	7.96137	1	0	0	0.943583	2.81691	191.581
0	40	0	1	4.34381	0	0	0	0.46464	-0.141676	119.335
1	82	1	1	8.3777	1	0	0	0.916261	2.39259	181.22
1	45	0	1	9.37263	1	0	0	0.941708	2.78222	190.734
0	85	0	3	7.02287	0	0	0	0.696359	0.83002	143.063
1	69	0	1	10.5587	1	0	0	0.976377	3.72164	213.674
1	52	0	1	9.40591	1	0	1	0.979306	3.85698	216.979
1	58	1	1	8.85123	1	0	0	0.888056	2.07103	173.367
1	56	0	1	7.88043	1	0	1	0.966819	3.37204	205.137
0	72	1	3	6.73815	1	0	0	0.649223	0.615627	137.828
0	75	1	1	5.17048	0	0	0	0.526317	0.105367	125.367
1	74	1	2	8.67334	0	0	1	0.861318	1.82628	167.391
1	69	1	1	7.68478	1	0	0	0.865874	1.86496	168.335
0	78	0	1	4.27667	0	0	0	0.65058	0.621591	137.973
1	63	1	2	7.82485	1	0	0	0.788026	1.31307	154.859
1	75	1	2	10.3866	1	0	1	0.968716	3.43285	206.622
1	65	1	1	7.12769	1	0	0	0.828437	1.57459	161.245
1	46	0	1	7.21008	1	0	1	0.948585	2.91504	193.977
1	59	0	1	4.21951	0	1	1	0.89083	2.09924	174.056
0	72	0	1	3.89182	1	0	0	0.78615	1.30188	154.585
1	75	1	1	6.03069	1	0	0	0.797966	1.37363	156.337
0	44	0	1	3.98898	1	0	0	0.680751	0.757224	141.285
1	78	0	1	8.37747	1	0	0	0.956739	3.09628	198.403
1	78	0	1	7.17319	0	0	0	0.845525	1.69993	164.305
1	70	0	1	6.40192	1	0	0	0.899787	2.19486	176.391
1	74	0	2	5.3845	1	1	0	0.916475	2.39539	181.288
1	52	0	1	3.66356	0	0	0	0.463566	-0.145996	119.229
1	66	1	1	6.2634	0	0	1	0.776036	1.24271	153.141
1	64	1	1	4.02535	0	1	0	0.605101	0.426767	133.216
1	61	0	1	5.92426	0	0	0	0.707303	0.882322	144.34
1	61	0	1	6.84588	1	0	1	0.956504	3.09061	198.265
1	75	1	1	4.84419	1	0	0	0.717463	0.931911	145.551
1	54	0	1	7.60539	0	0	0	0.796243	1.36298	156.077
1	61	1	3	8.28703	0	0	0	0.504012	0.0160499	123.186
1	80	0	1	6.69827	0	0	1	0.922854	2.48177	183.397
1	53	0	1	9.12282	0	0	0	0.870699	1.90715	169.366
0	67	0	1	4.64439	0	0	0	0.629555	0.530309	135.744
1	65	0	1	7.15929	0	0	1	0.912316	2.34225	179.99
0	33	0	1	4.43082	0	0	0	0.436719	-0.254489	116.58
0	62	1	1	4.64439	0	0	0	0.410921	-0.360158	114
1	59	0	2	6.49527	0	0	0	0.639648	0.573839	136.807
1	73	0	2	6.66823	0	0	0	0.7168	0.928642	145.471
1	41	0	1	9.23445	0	0	1	0.931944	2.61695	186.698
1	73	1	2	6.12687	0	0	0	0.485093	-0.0596463	121.338
1	81	0	1	9.73826	0	0	1	0.974276	3.63426	211.54
1	63	0	1	4.46591	0	0	0	0.594087	0.380887	132.095
0	63	1	1	9.3501	0	0	0	0.804153	1.41246	157.285
1	59	0	2	7.00307	0	0	0	0.68198	0.762885	141.423
1	61	0	2	7.04491	0	1	0	0.857643	1.79585	166.648
1	76	0	2	5.97381	0	0	0	0.675321	0.732351	140.678
0	43	0	1	3.78419	0	0	0	0.428547	-0.287781	115.767
1	71	1	2	4.07754	0	1	1	0.73672	1.02899	147.922
1	63	0	1	4.20469	0	0	0	0.570438	0.28364	129.721
1	43	0	1	7.97074	0	0	0	0.780882	1.27081	153.827
1	69	0	2	8.04655	0	0	0	0.795564	1.3588	155.975
1	49	0	1	5.74939	0	0	0	0.63837	0.568298	136.672
1	66	0	2	7.60489	0	0	0	0.756234	1.13214	150.44
1	59	0	1	5.80814	0	0	1	0.847454	1.71477	164.668
1	49	0	1	8.29054	0	0	1	0.919198	2.4315	182.17
1	58	0	2	6.77651	0	0	0	0.658765	0.657797	138.857
1	63	1	2	8.02355	0	0	0	0.608027	0.439025	133.515
1	86	0	1	7.16858	0	0	1	0.941658	2.78132	190.712
1	40	0	1	4.64439	0	0	0	0.492558	-0.0297719	122.067
0	49	0	1	6.79571	0	0	0	0.722686	0.957826	146.184
1	64	0	1	4.45435	0	0	0	0.598045	0.397327	132.497
0	47	0	1	3.04452	0	0	0	0.382211	-0.480174	111.069
1	30	0	2	5.88053	0	0	0	0.436203	-0.256586	116.529
1	61	0	2	8.66112	0	0	0	0.805596	1.42164	157.51
0	79	1	1	6.29157	0	0	0	0.646961	0.605706	137.585
1	74	0	1	6.50429	0	0	0	0.797045	1.36793	156.198
1	63	1	2	5.42495	0	0	0	0.370891	-0.528398	109.891
1	51	0	1	5.46383	0	0	0	0.623276	0.503475	135.089
1	84	0	1	4.77068	1	0	0	0.86738	1.87799	168.653
1	45	0	2	10.7699	0	0	0	0.867015	1.87482	168.576
1	80	0	2	6.1717	0	0	0	0.708683	0.888998	144.503
0	47	0	1	5.0626	0	0	0	0.567369	0.271126	129.415
0	63	0	1	5.30827	0	0	0	0.666964	0.694486	139.753
1	49	0	1	4.11087	0	0	0	0.489577	-0.0416992	121.776
1	50	0	1	3.7612	0	0	0	0.462288	-0.151134	119.104
0	52	0	1	3.29584	0	0	0	0.429744	-0.282895	115.886
1	58	0	1	7.16858	1	0	0	0.90303	2.23135	177.282
1	77	0	2	10.7868	1	0	0	0.970485	3.49291	208.088
0	50	0	2	7.04141	0	0	0	0.643472	0.590468	137.213
0	32	0	3	6.72143	0	0	0	0.405736	-0.38162	113.476
0	58	0	2	9.37458	0	0	0	0.835487	1.62502	162.476
0	29	0	1	4.46591	0	0	0	0.419604	-0.324399	114.873
1	40	0	2	9.33043	0	0	0	0.774727	1.2352	152.957
0	27	0	3	7.8598	0	0	0	0.48462	-0.0615385	121.292
1	47	0	3	9.01335	0	0	0	0.686281	0.782787	141.909
1	73	0	1	3.63759	0	0	0	0.569534	0.279952	129.631
0	65	1	1	5.66643	1	1	0	0.881476	2.00648	171.791
1	56	0	1	4.34381	0	0	0	0.547413	0.190224	127.44
1	56	0	3	8.30721	0	0	0	0.669648	0.706595	140.049
1	51	0	3	7.66809	0	0	0	0.590236	0.364942	131.706
0	60	0	3	5.75574	1	0	0	0.68734	0.787713	142.03
1	69	0	1	6.51323	0	0	0	0.780321	1.26754	153.747
1	79	0	2	7.97384	0	0	0	0.823344	1.53917	160.38
1	58	0	1	9.07589	1	0	0	0.949856	2.94142	194.621
1	66	1	1	3.97029	0	0	0	0.370951	-0.528141	109.898
1	59	0	1	8.38046	1	0	0	0.937219	2.70326	188.806
1	60	0	1	10.1994	0	1	0	0.968601	3.42906	206.529
1	73	0	1	8.6682	1	1	0	0.983319	4.07669	222.344
1	70	1	1	9.00024	1	0	1	0.964174	3.2926	203.197
1	50	0	2	5.7589	0	0	0	0.528222	0.113007	125.554
0	65	0	2	5.3845	0	0	0	0.570717	0.284777	129.748
0	64	0	1	3.58352	0	0	0	0.518274	0.0731298	124.58
1	65	0	1	9.01639	1	0	0	0.955403	3.06447	197.626
1	64	0	2	7.80098	1	0	0	0.892033	2.11168	174.36
0	55	0	2	6.10032	0	0	0	0.585121	0.343831	131.191
1	60	0	2	7.71691	0	0	0	0.740656	1.04938	148.419
1	47	0	1	5.56452	0	0	0	0.612536	0.457985	133.978
1	51	0	3	6.11147	0	0	0	0.446563	-0.214568	117.555
1	62	0	1	9.20603	1	0	0	0.955759	3.07284	197.831
1	67	0	2	9.02954	1	0	1	0.972035	3.54845	209.445
0	63	0	3	3.55535	0	0	0	0.285518	-0.917251	100.396
0	50	1	4	8.2718	0	0	0	0.332395	-0.697372	105.765
0	34	0	1	2.70805	0	0	0	0.294193	-0.875106	101.425
1	71	0	1	4.65396	0	0	1	0.822592	1.53401	160.254
1	58	0	2	9.73098	1	0	0	0.937364	2.70572	188.866
1	39	0	1	10.6926	1	0	0	0.958877	3.14918	199.695
1	51	0	3	7.85283	0	0	0	0.606761	0.433715	133.385
0	70	0	4	7.40123	0	0	0	0.544916	0.180148	127.194
1	87	1	3	7.35244	1	0	1	0.888215	2.07264	173.407
1	65	0	1	7.57712	0	0	1	0.923987	2.4978	183.789
0	34	0	2	7.26123	0	0	0	0.584288	0.340402	131.107
0	78	1	3	4.15888	0	0	0	0.237189	-1.16816	94.2691
1	60	0	1	9.19228	1	0	0	0.953745	3.02624	196.693
0	75	0	2	6.24611	0	0	0	0.692744	0.81298	142.647
0	50	0	5	8.39976	1	0	0	0.646904	0.605457	137.579
1	61	0	1	7.31854	0	1	0	0.915079	2.37729	180.846
1	77	0	2	5.77455	0	1	0	0.83954	1.65481	163.204
0	30	0	2	9.00651	0	0	0	0.712421	0.907171	144.947
1	67	0	1	11.067	0	1	1	0.991953	4.8144	240.358
1	61	0	1	8.658	1	0	0	0.945219	2.84807	192.342
1	47	0	3	9.20724	1	1	0	0.941524	2.77888	190.652
0	30	0	1	4.7185	0	0	0	0.447786	-0.20962	117.676
1	47	0	2	10.0072	0	0	0	0.836491	1.63235	162.655
1	53	1	3	10.1661	1	0	0	0.817228	1.49768	159.367
0	76	1	4	9.91907	0	0	0	0.611879	0.455217	133.91
1	84	0	2	10.2234	1	0	0	0.96858	3.42838	206.513
1	67	0	2	5.92426	0	0	0	0.628832	0.527209	135.668
1	66	0	3	9.41589	0	0	0	0.790307	1.32678	155.193
1	58	0	1	6.07764	0	0	0	0.70624	0.877194	144.215
1	45	0	1	8.49903	1	0	0	0.921071	2.45699	182.792
1	68	0	4	9.80151	1	0	0	0.87871	1.98027	171.151
1	55	0	2	10.6768	1	0	0	0.952376	2.99561	195.945
1	58	0	2	8.78539	0	0	0	0.803083	1.40567	157.12
1	55	0	2	8.28753	0	0	0	0.760987	1.1581	151.074
0	52	0	1	3.61092	0	0	0	0.458696	-0.165595	118.751
1	44	0	1	6.12249	0	1	0	0.829116	1.57938	161.362
1	84	0	1	6.64898	0	0	0	0.836065	1.62923	162.579
0	31	0	2	5.49306	0	0	0	0.406105	-0.380092	113.513
1	42	0	2	7.1554	0	1	0	0.808896	1.44285	158.028
1	72	0	2	8.48859	0	1	0	0.928342	2.56149	185.344
1	80	0	2	9.77252	1	0	1	0.983613	4.09472	222.784
0	59	0	3	4.92725	0	0	0	0.380015	-0.489485	110.842
1	64	0	2	9.71896	1	0	0	0.94405	2.82571	191.796
1	36	0	1	3.61092	0	0	0	0.37813	-0.497494	110.646
1	59	0	1	6.20859	0	0	0	0.720449	0.946688	145.912
1	65	0	1	7.38337	1	0	0	0.921037	2.45652	182.781
1	48	0	1	7.6774	0	0	0	0.779941	1.26532	153.693
1	59	1	1	5.51745	0	0	0	0.475679	-0.0973608	120.417
0	56	0	1	6.04025	0	0	0	0.694616	0.821788	142.862
1	58	0	5	8.64136	0	0	1	0.696459	0.830494	143.074
1	64	0	2	8.17047	1	0	0	0.904584	2.24923	177.719
1	70	0	2	9.84522	1	0	1	0.980437	3.91435	218.379
0	72	0	2	4.91265	0	0	0	0.56324	0.254323	129.005
1	80	0	2	8.7323	1	0	1	0.976048	3.70746	213.327
1	52	0	1	10.2934	1	0	1	0.985041	4.18737	225.047
0	72	0	1	4.00733	0	0	0	0.597933	0.39686	132.485
0	57	1	1	4.04305	0	0	0	0.334534	-0.687747	106
1	63	0	1	10.0573	1	1	0	0.987707	4.38639	229.906
1	51	0	3	6.49677	0	0	0	0.482227	-0.0711239	121.058
0	65	0	3	6.75577	1	0	0	0.779667	1.26373	153.654
1	73	0	2	9.89888	1	0	1	0.981953	3.99655	220.387
1	74	1	2	10.0079	1	0	1	0.963425	3.27113	202.673
1	36	0	2	6.42972	0	0	0	0.518075	0.0723312	124.561
0	39	0	2	7.49887	0	0	0	0.630087	0.532592	135.8
1	70	0	4	7.92226	0	1	0	0.794132	1.35002	155.761
0	78	0	1	6.44413	0	0	1	0.91259	2.34567	180.074
1	67	1	2	10.1883	1	1	1	0.984767	4.16897	224.597
0	64	1	4	8.48962	0	0	1	0.643662	0.591293	137.233
1	65	0	1	7.68156	0	0	0	0.834728	1.61952	162.342
0	61	0	1	5.8944	0	0	0	0.704997	0.871208	144.069
1	64	0	2	10.0016	1	0	1	0.979125	3.84809	216.762
0	77	1	2	8.0067	1	0	0	0.841733	1.67118	163.603
0	64	0	2	7.90692	0	0	0	0.769075	1.20309	152.173
1	70	0	4	9.53921	0	0	0	0.726331	0.976089	146.63
1	61	0	2	5.56068	1	0	1	0.894029	2.13258	174.87
0	76	1	3	6.36647	0	0	0	0.40425	-0.38779	113.325
1	51	0	2	7.01481	0	0	0	0.645956	0.60131	137.478
1	53	0	4	8.72388	0	0	1	0.775054	1.23707	153.003
1	43	0	2	7.67462	0	0	1	0.831761	1.59816	161.82
1	66	0	2	3.98898	0	0	0	0.446701	-0.214009	117.569
1	44	0	2	7.89357	0	0	0	0.686381	0.783253	141.921
1	44	0	3	8.19423	0	0	0	0.602432	0.415608	132.943
1	60	0	3	8.03171	0	0	0	0.6653	0.687004	139.571
1	64	1	4	5.49717	0	0	0	0.191558	-1.43992	87.6329
0	64	0	2	7.00941	0	0	0	0.70453	0.868966	144.014
0	86	0	4	9.02774	0	1	0	0.890267	2.09347	173.915
0	80	1	1	5.42053	0	0	0	0.574974	0.302176	130.173
0	27	0	1	2.83321	0	0	0	0.27414	-0.973716	99.0171
0	48	1	2	8.77802	1	0	1	0.906695	2.27393	178.322
1	34	0	1	4.72739	0	0	0	0.469205	-0.123336	119.783
0	34	0	2	8.28778	0	0	0	0.673173	0.722573	140.439
1	59	0	2	6.30079	0	0	0	0.622797	0.501437	135.039
1	51	0	1	4.38203	0	0	0	0.525162	0.100735	125.254
0	58	0	2	5.81413	1	0	0	0.776873	1.24754	153.258
0	32	0	3	6.50728	0	0	0	0.386667	-0.461345	111.529
1	71	0	2	9.36203	0	0	0	0.868758	1.89002	168.947
0	63	0	1	8.60959	0	0	0	0.872531	1.92352	169.765
0	36	0	2	7.42893	0	0	0	0.609288	0.444322	133.644
1	62	0	1	6.68835	0	0	0	0.766299	1.18753	151.793
0	65	1	1	4.56435	0	0	0	0.418794	-0.327726	114.792
0	46	0	2	5.54126	0	0	0	0.487255	-0.0509912	121.549
1	62	0	2	7.19293	0	0	0	0.710086	0.895802	144.669
1	74	1	2	7.19293	0	0	0	0.588551	0.357978	131.536
1	59	0	1	3.80666	0	0	0	0.513118	0.0524844	124.076
0	66	0	1	4.45435	0	1	0	0.804508	1.41471	157.341
0	56	0	4	8.87682	0	0	0	0.608039	0.439079	133.516
0	27	0	1	6.07993	0	0	0	0.558479	0.234992	128.533
1	45	0	2	7.07072	1	0	0	0.809333	1.44568	158.097
0	27	0	3	9.4073	0	1	0	0.816149	1.49047	159.191
1	57	0	1	7.76217	0	0	1	0.916884	2.40074	181.419
1	77	0	2	9.00332	1	0	0	0.944221	2.82896	191.875
1	80	0	1	8.61378	1	0	0	0.961792	3.22574	201.564
1	81	0	1	8.91677	1	0	1	0.986298	4.27645	227.222
1	57	0	3	9.54144	0	0	0	0.766173	1.18682	151.776
0	48	0	2	8.10802	0	0	0	0.720323	0.946064	145.897
0	62	0	1	8.13065	0	0	0	0.848704	1.72447	164.905
0	32	0	3	8.01102	0	0	0	0.5246	0.0984787	125.199
0	56	0	2	5.79606	0	0	0	0.562497	0.251302	128.931
1	88	1	1	9.07246	1	0	0	0.941349	2.7757	190.575
1	60	1	1	7.13648	0	0	0	0.628579	0.526125	135.642
1	67	0	2	11.2532	1	0	0	0.969502	3.45913	207.264
1	72	0	3	10.308	1	0	1	0.974631	3.64854	211.889
1	62	0	1	6.53669	0	0	0	0.756036	1.13107	150.414
1	48	0	2	7.79811	0	0	0	0.696501	0.830689	143.079
1	65	0	1	9.23269	0	0	1	0.957472	3.11414	198.839
1	74	0	2	9.33935	1	0	0	0.947441	2.89183	193.41
1	38	0	2	8.05261	0	0	0	0.672166	0.718	140.327
1	32	0	1	7.81803	0	0	0	0.728253	0.985779	146.866
1	63	0	1	7.08506	0	0	0	0.795103	1.35596	155.906
1	30	0	2	8.20985	0	0	0	0.648075	0.610587	137.705
1	73	0	3	9.9829	1	0	0	0.932836	2.63109	187.044
1	37	0	4	8.52873	1	0	0	0.703365	0.863376	143.877
0	79	1	2	8.76327	0	0	0	0.740066	1.04631	148.345
1	63	0	1	6.77079	0	0	0	0.775383	1.23896	153.049
1	74	0	1	7.3815	0	0	0	0.844815	1.6945	164.173
1	45	0	1	3.91202	0	0	0	0.450487	-0.198703	117.942
1	69	0	2	9.28656	0	1	0	0.942477	2.79633	191.079
1	61	0	2	10.0888	0	0	0	0.875791	1.95317	170.489
1	66	0	2	11.3662	0	0	0	0.926384	2.53243	184.634
1	73	0	1	7.06902	0	0	0	0.825984	1.55743	160.826
0	64	1	1	8.13681	0	0	1	0.869741	1.89867	169.158
1	68	0	2	7.27379	1	1	0	0.951399	2.97428	195.424
1	46	0	1	3.82864	0	0	0	0.447939	-0.209002	117.691
1	67	1	3	7.52294	0	0	0	0.464076	-0.143945	119.279
1	79	0	1	8.82114	1	0	0	0.963813	3.2822	202.943
1	74	0	1	6.81892	1	0	1	0.966113	3.35025	204.605
1	74	1	2	8.47533	1	0	1	0.937061	2.70058	188.74
1	72	0	1	6.39192	1	0	0	0.903141	2.23263	177.313
1	67	0	2	8.57301	0	0	0	0.81955	1.5133	159.748
1	56	0	1	9.22049	1	0	1	0.979586	3.87093	217.319
1	53	0	1	7.7878	1	0	0	0.913581	2.35816	180.379
1	63	0	1	5.75574	0	0	0	0.702885	0.861074	143.821
1	65	1	2	10.9078	1	0	0	0.924303	2.50231	183.899
1	67	1	1	7.36074	1	0	0	0.845905	1.70284	164.376
1	61	0	3	9.88756	0	0	1	0.910179	2.31582	179.345
1	53	0	1	6.82546	0	0	0	0.741135	1.05188	148.48
1	55	0	2	7.05186	1	0	1	0.928459	2.56326	185.387
1	66	0	1	10.0822	1	0	0	0.970172	3.48201	207.822
1	81	0	3	9.78454	1	1	0	0.975852	3.69909	213.123
1	56	0	5	9.34181	0	1	0	0.751851	1.10851	149.863
1	67	0	1	4.02535	0	0	0	0.574406	0.299849	130.117
1	59	0	1	3.17805	0	0	0	0.45474	-0.181538	118.361
1	63	0	1	7.11477	0	0	0	0.796898	1.36702	156.176
1	71	1	1	8.29455	1	0	0	0.894113	2.13346	174.892
1	62	0	2	7.05012	0	0	0	0.69902	0.842635	143.371
1	50	0	1	7.93451	0	0	1	0.910495	2.3197	179.44
1	74	0	2	7.49387	0	1	0	0.903144	2.23266	177.314
1	64	0	1	6.608	1	0	1	0.955395	3.06429	197.622
1	66	0	3	8.13241	0	0	0	0.700348	0.848957	143.525
1	73	0	1	12.066	1	0	1	0.994948	5.28291	251.799
1	63	1	1	5.76205	0	0	0	0.519159	0.0766747	124.667
1	59	0	1	8.08979	0	0	0	0.838489	1.64703	163.014
1	68	0	3	9.39058	0	1	0	0.911713	2.33474	179.807
1	38	0	1	6.95273	0	0	0	0.687424	0.788102	142.039
1	78	0	1	3.7612	0	0	0	0.6058	0.42969	133.287
1	75	0	1	6.13773	0	0	0	0.777682	1.25221	153.372
0	69	1	3	7.18083	0	0	1	0.665376	0.687344	139.579
1	81	0	3	7.85787	0	0	0	0.74229	1.0579	148.628
1	76	1	2	9.93977	0	0	1	0.912075	2.33924	179.917
1	80	0	3	10.1207	1	0	0	0.94415	2.82761	191.842
1	82	1	2	8.68879	0	0	0	0.746648	1.08081	149.187
1	62	0	2	8.35773	0	0	0	0.790748	1.32944	155.258
1	59	0	3	6.69208	0	0	0	0.541786	0.167537	126.886
1	43	0	2	6.32077	0	0	0	0.544129	0.176976	127.116
1	62	1	1	5.71373	0	0	0	0.509485	0.0379426	123.721
1	63	0	2	7.2086	0	0	0	0.715526	0.922378	145.318
1	56	0	2	9.88919	1	0	1	0.974427	3.6403	211.688
1	57	0	1	4.90527	0	0	0	0.603482	0.419995	133.05
1	53	0	1	9.82882	0	0	0	0.897522	2.16999	175.784
1	66	0	1	8.85023	0	0	0	0.888483	2.07534	173.473
1	64	0	3	8.27512	0	0	0	0.702786	0.860598	143.81
1	60	0	3	6.71901	0	0	0	0.549415	0.198306	127.637
1	65	0	1	4.27667	0	0	0	0.587084	0.351922	131.388
1	68	0	2	5.50939	0	0	0	0.597126	0.393504	132.404
1	72	0	1	7.03262	1	0	0	0.922095	2.47115	183.138
1	43	0	1	3.68888	0	0	0	0.41988	-0.323264	114.901
1	43	0	2	6.59715	1	0	0	0.773449	1.22789	152.778
1	35	0	1	9.49251	1	0	0	0.932101	2.61941	186.758
1	47	0	1	7.75319	1	1	0	0.96071	3.19671	200.856
1	56	0	2	11.6619	1	0	1	0.986616	4.30025	227.803
1	43	0	2	8.99814	0	1	0	0.895633	2.14962	175.286
1	37	0	2	7.41397	1	0	0	0.803374	1.40752	157.165
1	44	0	1	9.35833	0	0	0	0.859136	1.80814	166.948
1	55	0	1	6.37843	0	0	0	0.716454	0.926941	145.43
1	70	0	2	10.4949	0	0	0	0.908131	2.29103	178.739
1	76	0	1	9.05835	0	0	0	0.913746	2.36026	180.43
1	43	1	1	7.15774	1	0	0	0.755731	1.12941	150.374
1	62	0	4	6.78784	0	0	0	0.446665	-0.214156	117.565
1	73	0	2	7.52132	1	1	1	0.983493	4.08732	222.603
1	66	0	2	6.23441	1	0	0	0.827777	1.56995	161.131
1	55	1	1	7.00851	1	0	0	0.789644	1.32278	155.096
1	67	0	1	6.32436	0	1	0	0.89394	2.13163	174.847
1	52	0	1	9.91041	1	0	1	0.982788	4.0448	221.565
1	51	0	1	7.56424	0	0	0	0.783372	1.28543	154.184
1	27	0	1	8.29555	1	0	0	0.881619	2.00785	171.825
1	74	1	1	4.77068	1	0	0	0.70761	0.883803	144.376
1	35	0	4	7.67183	1	0	0	0.623135	0.502876	135.074
1	75	0	1	9.96524	0	0	0	0.935664	2.67714	188.168
1	64	1	2	7.03086	0	1	0	0.743854	1.0661	148.828
1	30	0	1	8.02878	1	0	1	0.947247	2.88794	193.315
1	41	0	1	8.47052	1	0	0	0.913994	2.36341	180.507
1	81	0	2	7.34794	0	0	0	0.793744	1.34764	155.703
1	48	0	4	8.55005	0	0	0	0.537796	0.151475	126.493
1	52	0	1	7.77528	0	0	0	0.799751	1.38474	156.609
1	49	0	2	7.64396	0	1	0	0.85445	1.76994	166.015
1	66	0	2	8.32288	0	0	0	0.802095	1.39944	156.968
1	70	1	1	9.08478	1	1	0	0.967163	3.3828	205.4
1	67	1	1	9.03491	1	0	0	0.911016	2.32611	179.596
1	31	0	1	7.59539	0	0	0	0.707267	0.882149	144.336
1	69	0	5	12.3149	0	0	0	0.818931	1.50912	159.646
1	49	0	2	6.58064	0	0	0	0.598251	0.398185	132.518
1	49	0	1	5.97126	0	0	0	0.657213	0.650897	138.689
1	65	0	1	8.51919	0	0	0	0.873399	1.93135	169.957
1	56	0	2	6.9976	1	0	0	0.838436	1.64664	163.004
1	65	0	1	10.6465	1	1	0	0.990503	4.64725	236.276
1	42	0	1	5.42053	0	0	0	0.574605	0.300663	130.136
1	30	1	4	11.0843	0	0	1	0.700977	0.851957	143.599
1	19	0	1	8.44913	1	1	0	0.946595	2.87498	192.999
1	68	0	1	8.17414	0	0	0	0.865894	1.86513	168.339

## Sheet: Sheet5
k=5,times=400
